# Supplementary material for: Differential regulation of triterpene biosynthesis induced by an early failure in cuticle formation in apple
Source: Hortic Res. 2021 Apr 1;8:75. doi: 10.1038/s41438-021-00511-4 (PMC8012369; doi:10.1038/s41438-021-00511-4)
Supplement: Supplementary file 4 — Supplementary Table S1 [file 41438_2021_511_MOESM4_ESM.xlsx]

## Sheet: Phenolic compounds
Sample ID	Cultivar	Replicate	Timepoint	Chlorogenic Acid - Average (µg/mg)	CryptoChlorogenic Acid - Average (µg/mg)	Neochlorogenic Acid - Average (µg/mg)	Ferulic Acid - Average (µg/mg)	p-Coumaric Acid - Average (µg/mg)	Gallic Acid - Average (µg/mg)	Hydroxycinnamic Acid 1 - Average (µg/mg)	Hydroxycinnamic Acid 2 - Average (µg/mg)	Hydroxycinnamic Acid 4- Average (µg/mg)	Hydroxycinnamic Acid 5 - Average (µg/mg)	Hydroxycinnamic Acid 6 - Average (µg/mg)	Hydroxycinnamic Acid 3 - Average (µg/mg)	Quercetin-3-glucoside - Average (µg/mg)	Rutin - Average (µg/mg)	Quercetin derivative 1 - Average (µg/mg)	Quercetin derivative 3 - Average (µg/mg)	Quercetin derivative 4 - Average (µg/mg)	Quercetin derivative 5 - Average (µg/mg)	Quercetin derivative 6 - Average (µg/mg)	Quercetin derivative 7 - Average (µg/mg)	Quercetin derivative 8 - Average (µg/mg)	Catechin - Average (µg/mg)	Epicatechin - Average (µg/mg)	Procyanidin B2 - Average (µg/mg)	Procyanidin Dimer 1- Average (µg/mg)	Procyanidin Oligomer 1 - Average (µg/mg)	Procyanidin Oligomer 3- Average (µg/mg)	Procyanidin Oligomer 4 - Average (µg/mg)	Procyanidin Oligomer 5 - Average (µg/mg)	Procyanidin Polymers - Average (µg/mg)	Phloridzin - Average (µg/mg)	Dihydrochalcones 1 - Average (µg/mg)	Dihydrochalcone 2 - Average (µg/mg)	Dihydrochalcone 3 - Average (µg/mg)
1	Golden delicious	rep1	T0	0.0698483	0	0	0.0673245	0.0373773	0.0492675	0.0767121	0.0508843	0.198879	0.0431967	0.0414368	0	0.281245	0.0952545	0.0739492	0.128229	0.0492217	0.33457	0.130475	0.769065	0.186321	0.0488922	0.228697	0.0767314	0.104497	0.0196187	0.498131	0	0	18.1065	0.513483	0.108409	0.0821991	0.272154
2	Golden delicious	rep2	T0	0.0615978	0	0	0.0593509	0.0508598	0.0447712	0.0784615	0.0520656	0.247863	0.0510401	0.0420505	0	0.358436	0.0789501	0.163996	0.15199	0.0484986	0.434224	0.147373	0.905551	0.194609	0.05391	0.245218	0.0601687	0.0974646	0.0151689	0.515042	0	0	19.3782	0.655237	0.116413	0.0877254	0.329979
3	Golden delicious	rep3	T0	0.0632787	0	0	0.0609255	0.0333147	0.0380023	0.0790274	0.0549302	0.233723	0.0500845	0.0434478	0	0.265178	0.0889471	0.250005	0.126965	0.0550477	0.322946	0.124396	0.695933	0.16954	0.0400867	0.247742	0.0442256	0.108033	0.0156179	0.547003	0	0	17.0572	0.264676	0.106899	0.0707563	0.322519
4	Smoothee	rep1	T0	0.0562213	0.0493472	0	0.0732852	0.0991401	0.0305056	0.0707659	0.033692	0.22592	0.0708342	0.0318285	0	0.410446	0.0943317	0.152081	0.152749	0.0390111	0.465397	0.163884	0.98237	0.222899	0.0706459	0.197288	0.153764	0.108027	0.0134527	0.299857	0	0	22.2597	1.63098	0.140073	0.129358	0.184056
5	Smoothee	rep2	T0	0.0570435	0.0434079	0	0.0662761	0.0743539	0.0362216	0.0762462	0.0461108	0.232051	0.0422318	0.0392596	0	0.430153	0.0585698	0.218996	0.151603	0.0452357	0.469949	0.190991	1.02921	0.290036	0.0788564	0.226271	0.105262	0.0997696	0.0164079	0.415217	0	0	20.8739	0.877668	0.123888	0.109824	0.282753
6	Smoothee	rep3	T0	0.0763621	0.0473506	0	0.0671558	0.078963	0.0396028	0.0748775	0.043385	0.22361	0.0431447	0.0373582	0	0.384844	0.0735714	0.197738	0.154046	0.0457986	0.431802	0.188162	0.928782	0.230705	0.0516218	0.203869	0.113782	0.0994968	0.0170444	0.410477	0	0	20.4647	0.735182	0.106968	0.104643	0.237641
7	Rugiada	rep1	T0	0.0732834	0.0453359	0	0.0734096	0.118138	0.0402603	0.0801815	0.0621829	0.171331	0.0530956	0	0	0.204514	0.07131	0.154323	0.108579	0.0566559	0.296296	0.12565	0.734725	0.0887832	0.041907	0.238535	0.0412545	0.098543	0.0178491	0.62413	0	0	13.6451	0.184138	0.0706682	0.0685785	0.266898
8	Rugiada	rep2	T0	0.0514247	0.0473596	0	0.0690968	0.100468	0.0306377	0.0610527	0.0363248	0.217045	0.0512438	0	0	0.437471	0.0788751	0.141201	0.147758	0.0351913	0.464155	0.167399	1.02955	0.201619	0.0671596	0.167252	0.0150381	0.103036	0.0164979	0.310813	0	0	21.3583	1.06827	0.115498	0.0994422	0.172081
9	Rugiada	rep3	T0	0.0434747	0.0315429	0	0.069718	0.0887807	0.0322552	0.0588205	0.034089	0.183004	0.0456173	0	0	0.363025	0.0706242	0.130665	0.135612	0.0344569	0.398481	0.137299	0.91398	0.167394	0.0627306	0.0720722	0.0144887	0.0985438	0.0138593	0.24235	0	0	18.2878	0.840048	0.104029	0.0858403	0.153043
10	Golden delicious	rep1	T1	0.121812	0.0400039	0.0281064	0.0330858	0.0654407	0.0330125	0.070509	0.0409588	0.225502	0.0933563	0.0366522	0.0473757	1.626	0.131138	0.10392	0.304524	0.0682408	1.09807	0.232915	1.09953	0.185536	0.0968009	0.0206284	0.0356926	0.120068	0.0614456	0.19529	0	0	12.1116	2.31558	0.235118	0.11923	0.139248
11	Golden delicious	rep2	T1	0.126429	0.044631	0.0269577	0.0293768	0.0579515	0.0270891	0.0632537	0.0637896	0.2256	0.114788	0.0331567	0.0770631	1.48064	0.283064	0.104047	0.279319	0.0696729	0.962796	0.230425	1.04328	0.166499	0.0989659	0.0373478	0.00753083	0.126631	0.0613109	0.215714	0	0	13.7656	3.40554	0.495274	0.119759	0.154255
12	Golden delicious	rep3	T1	0.15071	0.0511864	0.0274509	0.0237258	0.051828	0.0249486	0.0320131	0.080392	0.240604	0.144892	0.0368317	0.0925144	1.32549	0.280606	0.0882144	0.270355	0.066117	0.948403	0.216229	1.0036	0.128969	0.0831807	0.0250343	0.0395394	0.114767	0.0640954	0.195768	0.0139119	0	11.4357	3.20415	0.518032	0.107806	0.135351
13	Smoothee	rep1	T1	0.261932	0.0715346	0.0285983	0.0166293	0.0475458	0.0256234	0.0619346	0.14325	0.254496	0.310362	0.0493009	0.165939	1.48629	0.364232	0.103928	0.296012	0.0668114	1.06237	0.269008	1.03425	0.101171	0.0714395	0.0300096	0.0515371	0.12028	0.088531	0.250472	0.0127266	0	9.35085	3.51812	0.658537	0.122665	0.10906
14	Smoothee	rep2	T1	0.239783	0.0757427	0.0275465	0.0206434	0.0484956	0.0269055	0.0673389	0.116796	0.222731	0.270394	0.0505072	0.142348	1.73132	0.50124	0.108879	0.332655	0.0655205	1.17472	0.267961	1.29117	0.122866	0.0769373	0.0721884	0.0174877	0.135956	0.0752816	0.197639	0.0119643	0	12.268	4.272	0.878481	0.128426	0.129938
15	Smoothee	rep3	T1	0.136232	0.0508949	0.0267751	0.0188379	0.0516563	0.0315456	0.0591621	0.10035	0.23959	0.187317	0.0389392	0.114171	1.69545	0.236965	0.10146	0.319128	0.0564342	1.16008	0.270081	1.18373	0.111882	0.0726169	0.0338849	0.0147451	0.133557	0.0726208	0.224663	0.0135235	0	8.98467	2.98774	0.463692	0.126451	0.117076
16	Rugiada	rep1	T1	0.112444	0.0673434	0.0282224	0.0240049	0.0634683	0.0380208	0.0704295	0.10393	0.211062	0.223999	0.0453917	0.117297	1.71194	0.0358029	0.121643	0.299141	0.051456	1.05555	0.235865	1.24637	0.0592766	0.0773874	0.106892	0.0177906	0.130099	0.0849442	0.229633	0.0191155	0	11.36	3.64883	0.561486	0.109275	0.144464
17	Rugiada	rep2	T1	0.0856248	0.0434041	0.023823	0.0279129	0.0528196	0.0326512	0.0708693	0.0546297	0.186044	0.0982867	0.0322291	0.0634651	1.49446	0.0442558	0.127632	0.286125	0.0731412	0.946629	0.240339	1.17492	0.102282	0.0711988	0.116638	0.0228065	0.121863	0.0739337	0.201713	0.0165009	0	10.9315	2.41299	0.286594	0.107407	0.161546
18	Rugiada	rep3	T1	0.233464	0.089423	0.0287238	0.0251083	0.0638487	0.0390726	0.0691229	0.1547	0.262206	0.290665	0.0587756	0.159648	1.69031	0.0331343	0.129393	0.288593	0.072332	1.03243	0.284927	1.07111	0.138512	0.0714835	0.0631466	0.0168366	0.142958	0.0995133	0.246457	0.0158576	0	11.5551	4.77352	0.753854	0.132408	0.152568
19	Golden delicious	rep1	T2	0.720464	0.694781	0.0269794	0	0.00489016	0.022916	0.0351786	0.274055	0.194706	0.960353	0.617371	0.654019	0.838057	0.140557	0.0835967	0.231475	0.0310137	0.793405	0.177004	0.639369	0	0.0108737	0.0232746	0.00684898	0.10623	0.0572426	0.150502	0.0250694	0	0.824548	1.28667	0.24967	0.0838464	0
20	Golden delicious	rep2	T2	0.561555	0.504581	0.0278554	0	0.00501784	0.0244469	0.0390706	0.272937	0.20155	0.757133	0.339675	0.498705	0.731011	0.148304	0.0729661	0.208835	0.042779	0.728776	0.159355	0.575816	0	0.0130266	0.0237709	0.00699503	0.0995946	0.0481409	0.14099	0.0164619	0	0.925741	0.953351	0.251418	0.0727372	0
21	Golden delicious	rep3	T2	1.39382	0.917838	0.0275596	0	0.00339217	0.0228665	0.0363116	0.29852	0.216374	1.07911	0.997361	0.832368	0.932523	0.190977	0.0858702	0.26304	0.0394845	0.933776	0.20246	0.745343	0	0.0185764	0.0233315	0.00686573	0.11637	0.0458761	0.128772	0.0228869	0	0.884364	2.62143	0.331346	0.0896056	0
22	Smoothee	rep1	T2	15.8271	0.281653	0.0348939	0	0.00639254	0.0596598	0.0342793	0.134764	0.297507	2.02471	3.63974	0	1.34985	0.146338	0.11151	0.427429	0.0369237	1.30948	0.269486	1.40415	0	2.25036	3.38932	1.63052	0.581572	0.0223431	0.376964	0.017851	0	1.43432	12.6617	0.261765	0.626302	0
23	Smoothee	rep2	T2	16.135	0.297096	0.035831	0	0.00481931	0.0588985	0.0351558	0.136676	0.305762	2.22006	3.37092	0	1.36907	0.193585	0.124499	0.448374	0.037562	1.41564	0.292377	1.51544	0	2.36745	3.50536	1.72112	0.618557	0.0268595	0.386178	0.012258	0	1.21954	14.8745	0.341693	0.609897	0
24	Smoothee	rep3	T2	16.6444	0.333324	0.0361371	0	0.0032893	0.0634062	0.0349385	0.155714	0.31455	2.14106	3.92485	0	1.46883	0.171863	0.126493	0.471505	0.0380944	1.45934	0.299331	1.59465	0	1.93863	3.1768	1.68524	0.602024	0.0234934	0.383758	0.0128518	0	1.78531	13.5845	0.309397	0.668434	0
25	Rugiada	rep1	T2	15.7986	0.29005	0.0331624	0	0.00334329	0.0596509	0.0411126	0.14467	0.32318	2.32011	3.46581	0	1.18973	0.195205	0.123436	0.355739	0.0434761	1.13214	0.24949	1.19014	0	2.19199	3.76494	1.69586	0.561397	0.0325955	0.401502	1.11174	0.88367	1.43176	14.8197	0.346044	0.590104	0
26	Rugiada	rep2	T2	16.3881	0.305541	0.0342461	0	0.00536693	0.0630427	0.0430048	0.150396	0.334793	2.48897	3.57519	0	1.16038	0.210989	0.118276	0.333684	0.0379025	1.07858	0.243564	1.22856	0	2.15283	3.95843	1.72493	0.51573	0.0428443	0.416473	1.11141	0.969295	1.50026	15.6788	0.375341	0.270568	0
27	Rugiada	rep3	T2	16.6664	0.282662	0.033157	0	0.0041692	0.0693966	0.0418546	0.151474	0.345945	2.69403	3.45476	0	1.18843	0.207596	0.112899	0.348961	0.036891	1.1396	0.261421	1.14035	0	2.4649	3.90525	1.92378	0.652772	0.042661	0.448973	1.24676	0.920758	1.07763	18.6521	0.369701	0.573903	0
28	Golden delicious	rep1	T3	4.26163	0.36971	0	0	0.0164735	0.0398612	0.0461587	0.36694	0.333857	0.886077	1.99451	2.593	9.78641	0.46867	0.718207	1.96286	0.210004	7.15393	0.922709	3.83844	0	1.26678	3.41167	1.56577	0.356906	0.0459995	0.260792	0.954935	0.889414	2.8439	13.7679	0.762499	0.508252	0
29	Golden delicious	rep2	T3	3.83551	0.441572	0	0	0.0167363	0.0455383	0.0473085	0.398303	0.321905	0.694219	1.75495	2.27944	6.91371	0.428939	0.494647	1.46067	0.149282	5.25368	0.712073	2.72316	0	1.25931	3.05944	1.27329	0.358486	0.0441521	0.250506	0.792828	0.946498	3.53127	9.96569	0.785392	0.460548	0
30	Golden delicious	rep3	T3	3.91438	0.262756	0	0	0.0160937	0.0451246	0.0445777	0.261558	0.323355	0.714509	1.55943	2.45471	8.56511	0.402469	0.578144	1.69083	0.181258	6.18505	0.843379	2.94746	0	1.17726	3.16368	1.40059	0.349345	0.0497571	0.257478	0.864766	0.977282	2.50266	13.2835	0.673734	0.338708	0
31	Smoothee	rep1	T3	3.17528	0.29949	0	0	0.0201968	0.0405981	0.0354395	0.293695	0.283084	0.532536	1.51283	2.18111	9.60955	0.415028	0.699867	2.13871	0.213359	6.97022	0.939312	4.25573	0	1.15327	3.07681	1.22713	0.34512	0.0574018	0.228288	0.797347	0.900084	3.06617	10.3557	0.760923	0.438342	0
32	Smoothee	rep2	T3	2.56406	0.35572	0	0	0.0212804	0.0424116	0.0372379	0.352282	0.264594	0.45535	1.56034	2.01789	6.63807	0.330036	0.452111	1.63254	0.15443	5.55155	0.766387	3.54223	0	1.06448	2.51526	1.14996	0.330024	0.043415	0.23265	0.685318	0.709196	2.08432	7.22245	0.612867	0.457377	0
33	Smoothee	rep3	T3	2.45609	0.276179	0	0	0.0180116	0.0420641	0.0403718	0.299002	0.293797	0.48321	1.46194	2.21495	7.21997	0.336711	0.548484	1.86933	0.171143	6.46877	0.857905	3.87783	0	1.19923	3.15504	1.2959	0.36362	0.0321179	0.22921	0.851538	0.848833	2.44721	8.83114	0.614588	0.376944	0
34	Rugiada	rep1	T3	6.70927	0.489134	0	0	0.0188756	0.0412041	0.0572876	0.348258	0.350328	1.69288	2.4266	2.86879	3.97541	0.565929	0.317257	0.887126	0.0998664	3.78209	0.649719	1.40477	0	1.19146	3.79249	1.42095	0.309278	0.0782819	0.295795	0.905901	0.716919	3.28159	20.4075	1.0194	0.396125	0
35	Rugiada	rep2	T3	6.12426	0.441155	0	0	0.0171548	0.0434365	0.0575128	0.370594	0.31682	1.59015	2.08206	2.95561	5.26143	0.583028	0.457962	0.99951	0.119413	4.23125	0.701117	1.56037	0	1.20444	3.185	1.25153	0.320023	0.095082	0.302522	0.71328	0.621312	2.64666	19.0678	1.00703	0.338897	0
36	Rugiada	rep3	T3	6.62126	0.367266	0	0	0.013649	0.043632	0.0523991	0.287852	0.304125	1.66769	2.18977	2.62649	4.22795	0.481405	0.376771	0.909445	0.109806	3.83928	0.696897	1.23182	0	1.18084	3.34399	1.29094	0.312777	0.0749414	0.286037	0.786306	0.753513	3.06854	18.4782	0.842351	0.349098	0
37	Golden delicious	rep1	T4	0.141532	0.0692175	0	0	0.00182604	0.0232865	0.0413303	0.0999255	0.190928	0.0320893	0	0	2.74467	0.0567315	0.179583	0.649742	0.0761136	2.42369	0.398718	1.3773	0.0790761	0.00984233	0.0142674	0.0103884	0.0816731	0.0114665	0.0415047	0.0182908	0	0.501636	#DIV/0!	#DIV/0!	0.191144	0
38	Golden delicious	rep2	T4	0.138129	0.061709	0	0	0.00235566	0.0375173	0.0420551	0.10916	0.191161	0.032675	0	0	3.30851	0.103545	0.245502	0.664214	0.0840522	2.47051	0.416827	1.43787	0.0910805	0.00949192	0.0131438	0.0122384	0.0825962	0.0119041	0.0391256	0.0198173	0	0.485998	#DIV/0!	#DIV/0!	0.200533	0
39	Golden delicious	rep3	T4	0.206736	0.194966	0	0	0.0013462	0.0294747	0.043102	0.152905	0.186817	0.0730124	0	0	3.80712	0.0943575	0.275493	0.738212	0.0920341	2.68556	0.471351	1.51104	0.100711	0.0172959	0.0343486	0.0132865	0.0891633	0.0152527	0.0453568	0.0275818	0	0.579479	0.0724051	0.0381283	0.228403	0
40	Smoothee	rep1	T4	0.151342	0.0767268	0	0	0.00126049	0.0308283	0.0387296	0.126393	0.16091	0.0341114	0	0	3.0645	0.0605302	0.19255	0.794825	0.0867253	2.63076	0.456198	1.84834	0.0850598	0.0161658	0.0145338	0.00775893	0.0950588	0.0142278	0.024565	0.0186122	0	0.347927	0.0227149	0.0266915	0.216717	0
41	Smoothee	rep2	T4	0.121203	0.0633908	0	0	0.00681207	0.0251783	0.0383665	0.122853	0.187257	0.0320838	0	0	2.77377	0.0712576	0.20926	0.785231	0.0871228	2.69972	0.47406	1.76904	0.0775788	0.0169615	0.0148001	0.0071862	0.0977281	0.0152799	0.0353116	0.0207955	0	0.376626	0.0232719	0.0256368	0.121221	0
42	Smoothee	rep3	T4	0.147852	0.0715256	0	0	0.00143172	0.0290977	0.0361867	0.13799	0.177407	0.0340442	0	0	3.12574	0.0661113	0.204317	0.764109	0.0879418	2.62615	0.448562	1.75813	0.0815288	0.0132588	0.0119046	0.00735222	0.0953043	0.0133316	0.0420784	0.0176503	0	0.495415	0.0227944	0.0283945	0.214542	0
43	Rugiada	rep1	T4	0.11613	0.063873	0	0	0.00595018	0.0390143	0.0452568	0.0785439	0.152128	0.0441147	0	0	1.05275	0.0323667	0.103093	0.253732	0.0457587	1.1273	0.25057	0.460625	0.0532824	0.00683499	0.0107959	0.0280155	0.074073	0.0107959	0.0625762	0.0130257	0	0.830941	0.021822	0.01615	0.125998	0
44	Rugiada	rep2	T4	0.0984496	0.0490482	0	0	0.00654375	0.0385799	0.0443703	0.0586247	0.148645	0.0359849	0	0	1.28357	0.0377695	0.120269	0.298535	0.0523472	1.33498	0.296068	0.561156	0.065685	0.0087994	0.013914	0.02652	0.0692271	0.0164645	0.0643006	0.0145341	0	0.890485	0.0171001	0.0187814	0.149843	0
45	Rugiada	rep3	T4	0.130923	0.0638948	0	0	0.00602233	0.0399951	0.0460667	0.0916972	0.169583	0.0504487	0	0	1.12938	0.03093	0.107467	0.279367	0.049555	1.29115	0.277986	0.519448	0.0567224	0.0082527	0.0169078	0.03001	0.0673663	0.0158435	0.0770112	0.01578	0	0.795203	0.0161006	0.0253748	0.139032	0
46	Golden delicious	rep1	T5	0.114307	0.0463745	0	0	0.00202208	0.026501	0.0429246	0.0361225	0.147099	0	0	0	2.76162	0.0839825	0.220667	0.593439	0.0782822	1.94453	0.365427	1.34018	0.109391	0.01147	0.0123953	0.00977821	0.0779852	0.0128422	0.0142126	0.0194804	0	0.34798	0.0164608	0.0344306	0.176497	0
47	Golden delicious	rep2	T5	0.109563	0.050135	0	0	0.00203491	0.0268568	0.0401058	0.0319959	0.141475	0	0	0	2.0598	0.0579959	0.177829	0.506398	0.0653097	1.5997	0.32641	0.972556	0.0805215	0.00851599	0.0111382	0.0114812	0.0731486	0.0122311	0.0113456	0.0216049	0	0.347213	0.0161243	0.0252585	0.157249	0
48	Golden delicious	rep3	T5	0.15801	0.0686558	0	0	0.00180934	0.0298659	0.0412188	0.0350616	0.128881	0	0	0	3.37211	0.0949479	0.270043	0.737854	0.085975	2.26825	0.426828	1.54062	0.134717	0.0173145	0.0244766	0.00912926	0.0837479	0.0310814	0.00423651	0.0324897	0	0.347642	0.0308016	0.0387622	0.206058	0
49	Smoothee	rep1	T5	0.148777	0.058721	0	0	0.00135445	0.0270445	0.0348348	0.0904804	0.13189	0	0	0	3.29513	0.0674209	0.23816	0.718424	0.0974462	2.61889	0.49849	2.00338	0.114934	0.0171171	0.0189784	0.00755204	0.0815281	0.0119888	0.0132871	0.0257488	0	0.436611	0.0186541	0.029541	0.242435	0
50	Smoothee	rep2	T5	0.102575	0.0381255	0	0	0.00128826	0.0258019	0.0356607	0.0314169	0.153165	0	0	0	1.68286	0.0459191	0.146776	0.524779	0.0627638	1.58403	0.323357	1.33706	0.0860747	0.00963006	0.0112044	0.00738304	0.0757978	0.0154255	0.0112044	0.0162037	0	0.239277	0.0156498	0.0180125	0.154608	0
51	Smoothee	rep3	T5	0.10442	0.0401984	0	0	0.000388906	0.0284088	0.0345049	0.0314176	0.127018	0	0	0	2.00762	0.0465289	0.150821	0.555828	0.0704533	1.74964	0.350753	1.41638	0.0931427	0.00791829	0.0111627	0.00735556	0.0743754	0.0142794	0.0114068	0.0145107	0	0.285129	0.0155467	0.0197961	0.167545	0
52	Rugiada	rep1	T5	0.0936499	0.0588704	0	0	0.0042535	0.034851	0.0409333	0.065634	0.114126	0.0347925	0	0	1.07634	0.0325269	0.112627	0.288758	0.0511936	1.18972	0.281366	0.515757	0.0830794	0.0119588	0.0113123	0.0445079	0.0762969	0.018421	0.0302908	0.0194507	0	0.884118	0.0393004	0.0163289	0.0171636	0
53	Rugiada	rep2	T5	0.0789382	0.0454518	0	0	0.0081003	0.035335	0.0404007	0.0455705	0.110463	0.0427925	0	0	1.17662	0.0401283	0.126477	0.277018	0.0501642	1.11182	0.274748	0.288659	0.0737251	0.00703408	0.0111104	0.0310456	0.0690043	0.020639	0.0111104	0.00422615	0	0.923719	0.0305908	0.0181096	0.0167137	0
54	Rugiada	rep3	T5	0.120763	0.0699517	0	0	0.00345879	0.0275461	0.0406737	0.0908911	0.138127	0.0352892	0	0	0.96373	0.0305916	0.103872	0.303451	0.052585	1.32759	0.333922	0.507624	0.0677956	0.0140466	0.0118316	0.0286757	0.066187	0.0186645	0.0375703	0.0265442	0	1.37213	0.0177692	0.0344157	0.0171731	0
55	Golden delicious	rep1	T6	0.106886	0	0	0	0.00197715	0.0260674	0.0385762	0.0421532	0.118417	0	0	0	1.36723	0.0490096	0.162122	0.380939	0.0550317	1.03944	0.2214	0.83706	0.0967552	0.00803988	0.023209	0.0111189	0.0644374	0	0.00869538	0.0209626	0	0.260347	0.0165905	0.0205338	0.10661	0
56	Golden delicious	rep2	T6	0.107647	0	0	0	0.00177783	0.0243574	0.0352722	0.0384394	0.110431	0	0	0	1.50525	0.0566971	0.179813	0.365916	0.0515452	0.958829	0.203924	0.769314	0.0936479	0.0102311	0.0259582	0.014547	0.0544186	0	0.00842617	0.0209781	0	0.249201	0.0145075	0.0228799	0.0981621	0
57	Golden delicious	rep3	T6	0.12438	0	0	0	0.00208483	0.0275233	0.0345236	0.0400127	0.104299	0	0	0	2.15557	0.0698444	0.236193	0.548269	0.0679695	1.38683	0.288538	1.20354	0.138448	0.0123962	0.0272901	0.0120987	0.065008	0	0.0119925	0.0292841	0	0.282522	0.0191311	0.0274754	0.138073	0
58	Smoothee	rep1	T6	0.119108	0	0	0	0.0011766	0.0262132	0.0324194	0.0344112	0.112828	0	0	0	0.73818	0.0465207	0.173866	0.481403	0.0409347	1.15064	0.247127	1.14911	0.104261	0.0088649	0.0181696	0.007876	0.0616568	0	0.0108989	0.0227437	0	0.248805	0.0143298	0.0258477	0.116447	0
59	Smoothee	rep2	T6	0.120706	0	0	0	0.0034689	0.0260167	0.0371023	0.0343287	0.142771	0	0	0	0.89195	0.0263517	0.12517	0.357692	0.0471496	0.904334	0.201749	0.826627	0.0585321	0.0101077	0.0264217	0.00746985	0.0620071	0	0.0113362	0.0136776	0	0.174121	0.0337321	0.0145308	0.0916283	0
60	Smoothee	rep3	T6	0.119382	0	0	0	0.000866652	0.0246575	0.0321725	0.0338537	0.108531	0	0	0	1.25195	0.0440618	0.163653	0.425627	0.0558804	1.04567	0.234744	0.743892	0.0901423	0.00808753	0.0124564	0.00922772	0.0595017	0	0.0112989	0.0179057	0	0.389066	0.0183085	0.0177727	0.111977	0
61	Rugiada	rep1	T6	0.0535615	0.0403195	0	0.00235209	0.00470993	0.0264876	0.0379865	0.0330076	0.0822612	0.0426334	0	0	0.499799	0.0228	0.0813141	0.188312	0.0450922	0.595282	0.193175	0.324833	0.042048	0.0113136	0.0113123	0.0783954	0.0797626	0	0.0142883	0.0232194	0	1.93794	0.0545423	0.0413774	0.0292447	0
62	Rugiada	rep2	T6	0.0577567	0.0396034	0	0.00236098	0.00297135	0.0232131	0.0359771	0.0323708	0.0783265	0.0444139	0	0	0.562592	0.0274044	0.0860111	0.208222	0.0469914	0.645865	0.206258	0.338911	0.0478861	0.00694627	0.0109717	0.0361688	0.068733	0	0.023305	0.0218557	0	1.78305	0.0370219	0.0420835	0.0239871	0
63	Rugiada	rep3	T6	0.0802316	0.0527165	0	0.00230678	0.00261133	0.0266186	0.0347495	0.0455517	0.0760671	0.035186	0	0	1.23089	0.0373385	0.183813	0.364399	0.0650617	1.13266	0.308031	0.491025	0.0751543	0.00904838	0.0203495	0.00709768	0.0710997	0	0.0250101	0.0314694	0	1.71415	0.058841	0.0162304	0.0246106	0
64	Golden delicious	rep1	T7	0.0992966	0	0	0.00316805	0.00343581	0.023312	0.035397	0.0516556	0.075616	0	0	0	0.550558	#DIV/0!	0.107026	0.223788	0.0399904	0.518555	0.125759	0.503958	0.0670912	0.00895204	0.0271221	0.00855771	0.0493491	0	0.0122342	0.0271027	0	0.29403	0.0164511	#DIV/0!	0	0
65	Golden delicious	rep2	T7	0.0993708	0	0	0.004308	0.00367398	0.0234743	0.0347092	0.0524529	0.0709353	0	0	0	0.996498	0.041218	0.167653	0.277267	0.0450075	0.625278	0.138055	0.615873	0.0841464	0.00791288	0.0262365	0.0088827	0.0494148	0	0.0114511	0.0336654	0	0.249399	0.0152928	0.0179797	0	0
66	Golden delicious	rep3	T7	0.121829	0	0	0.00299385	0.00415468	0.0261705	0.0349565	0.0562548	0.0668902	0	0	0	#DIV/0!	0.065672	0.311382	0.532849	0.0701925	1.21415	0.260828	1.08729	0.149791	0.0120964	0.0710753	0.0328785	0.0603949	0	0.0147589	0.0724069	0	0.423914	0.027228	0.0275883	0	0
67	Smoothee	rep1	T7	0.134885	0	0	0.00338216	0.00638092	0.0258693	0.0261852	0.0316161	0.0623194	0	0	0	#DIV/0!	#DIV/0!	0.386853	0.731707	0.0896244	1.59782	0.305889	1.69409	0.177421	0.0110569	0.0448676	0.0130288	0.062582	0	0.011532	0.0451351	0	0.447238	0.0210327	0.034554	0	0
68	Smoothee	rep2	T7	0.101496	0	0	0.00405716	0.00480006	0.0236007	0.0321754	0.0454637	0.0669009	0	0	0	0.913654	0.0323302	0.163406	0.311626	0.0474577	0.695662	0.151525	0.719555	0.0703231	0.0101478	0.0289871	0.00865891	0.0532103	0	0.0109091	0.0288982	0	0.222207	0.0146742	0.0151599	0	0
69	Smoothee	rep3	T7	0.119869	0	0	0.00353897	0.00483506	0.0234247	0.0303122	0.049553	0.0753776	0	0	0	1.04923	0.0264155	0.155557	0.378286	0.0510504	0.834086	0.184728	0.942957	0.0897365	0.00947551	0.0286987	0.00943733	0.0571862	0	0.0110372	0.0329455	0	0.267666	0.0150909	0.0137889	0	0
70	Rugiada	rep1	T7	0.0525673	0	0	0.00254484	0.00474215	0.0259305	0.036777	0.0374826	0.0715756	0	0	0	0.653049	0.0230942	0.119149	0.203499	0.0500114	0.521394	0.150565	0.330007	0.0590383	0.0105269	0.0180678	0.0403461	0.0657848	0	0.0206188	0.0201503	0	1.13067	0.0333857	0.0515043	0	0
71	Rugiada	rep2	T7	0.043119	0	0	0.00269646	0.00136891	0.025054	0.0362103	0.0375402	0.0580901	0	0	0	0.557647	0.0250046	0.11841	0.195339	0.0482684	0.500744	0.152856	0.324888	0.0562513	0.012996	0.0223505	0.0704548	0.0645184	0	0.0169228	0.0246268	0	1.03575	0.0404053	0.0520861	0	0
72	Rugiada	rep3	T7	0.0382043	0	0	0.00288408	0.00132972	0.0252868	0.0336993	0.0330555	0.0596164	0	0	0	0.763069	0.0268982	0.163385	0.273004	0.0596386	0.701789	0.20307	0.401119	0.0690354	0.0151416	0.0249652	0.0383486	0.0720279	0	0.0213584	0.025498	0	1.47333	0.0518174	0.0723272	0	0
73	Golden delicious	rep1	T8	0.0800139	0	0	0.00309792	0.00321754	0.023644	0.0335043	0.0619904	0.0558292	0	0	0	0.553763	0.0194384	0.126293	0.218289	0.04152	0.489303	0.119727	0.495227	0.0680129	0.00861233	0.0379651	0.012783	0.0418387	0	0.00779	0.0274265	0	0.286131	0.0182045	0.0570526	0	0
74	Golden delicious	rep2	T8	0.0825316	0	0	0.00261247	0.00202331	0.0235057	0.0342528	0.0523766	0.0545099	0	0	0	1.2372	0.0615888	0.24561	0.181628	0.0527519	0.724904	0.150934	0.656834	0.116141	0.0092898	0.0220909	0.00868407	0.0527344	0	0.0118548	0.0248375	0	0.40403	0.0177143	0.0246488	0	0
75	Golden delicious	rep3	T8	0.0919719	0	0	0.00290607	0.00356037	0.0237056	0.032657	0.0498231	0.0249428	0	0	0	1.75985	0.072376	0.296585	0.232932	0.0603318	0.930242	0.177617	0.905619	0.135477	0.00829425	0.072216	0.0318269	0.0549583	0	0.0123435	0.0379894	0	0.369713	0.0261628	0.0296153	0	0
76	Smoothee	rep1	T8	0.0964785	0	0	0.00345196	0.0045333	0.0233745	0.0294931	0.0399357	0.043029	0	0	0	1.65271	0.0543995	0.258083	0.473711	0.065124	1.01343	0.215003	1.07452	0.128324	0.0085846	0.0432264	0.0140183	0.0537071	0	0.0120159	0.0329748	0	0.357297	0.0199618	0.0215302	0	0
77	Smoothee	rep2	T8	0.0964235	0	0	0.00498824	0.00423529	0.0246	0.0311086	0.0452541	0.0441147	0	0	0	0.785965	0.0255059	0.148092	0.299684	0.0470161	0.66701	0.149897	0.8276	0.0794495	0.00810588	0.0272623	0.0277293	0.0507832	0	0.0111495	0.0235064	0	0.283253	0.0143765	0.0681706	0	0
78	Smoothee	rep3	T8	0.088167	0	0	0.00354044	0.00325774	0.0242126	0.0307953	0.0508175	0.0490164	0	0	0	0.775214	0.0221772	0.152307	0.310656	0.0493863	0.691681	0.160964	0.801468	0.0839266	0.00867077	0.0352141	0.0139644	0.0515509	0	0.0125748	0.0281248	0	0.314752	0.0171753	0.0698513	0	0
79	Rugiada	rep1	T8	0.0430397	0.0398918	0	0.00274706	0.00198173	0.0268965	0.036414	0.0433647	0.0526759	0	0	0	0.373516	0.0199287	0.115032	0.165496	0.0493973	0.387439	0.120259	0.276225	0.0480517	0.0139182	0.02762	0.00742554	0.0571908	0	0.0208135	0.0174802	0	0.918217	0.0326251	0.0501649	0	0
80	Rugiada	rep2	T8	0.0588396	0.0375553	0	0.0034455	0.0042055	0.0254398	0.0367432	0.0390503	0.0501452	0	0	0	0.532806	0.0225206	0.15087	0.200038	0.0530837	0.4548	0.143314	0.323699	0.0610294	0.0190147	0.0359911	0.0557885	0.0689673	0	0.0236931	0.0237883	0	1.2279	0.0482708	0.0364474	0	0
81	Rugiada	rep3	T8	0.0668961	0.0423062	0	0.00381158	0.0020908	0.0255555	0.0330512	0.0346954	0.0470692	0	0	0	0.540018	0.0278741	0.160093	0.188217	0.0529442	0.425237	0.141289	0.29632	0.0742285	0.0165025	0.0320354	0.0490858	0.0678378	0	0.0119808	0.0197413	0	1.20634	0.0554431	0.0706225	0	0
82	Golden delicious	rep1	T9	0.062455	0	0	0	0.00136797	0.0236375	0.0337469	0.0697644	0.0478485	0	0	0	0.623491	0.0223501	0.123641	0.203245	0.0453182	0.420301	0.0983669	0.466896	0.0767656	0.00888415	0.0313756	0.0123612	0.0432168	0	0.00907542	0.0208205	0	0.265045	0.0176806	#DIV/0!	0	0
83	Golden delicious	rep2	T9	0.0661625	0	0	0	0.00157018	0.0246394	0.0330011	0.054731	0.0539496	0	0	0	0.645193	0.0285673	0.133595	0.186702	0.0412343	0.370667	0.0882352	0.41193	0.0810885	0.00909045	0.0309572	0.0116065	0.0411327	0	0.00425604	0.0208322	0	0.260274	0.0153945	0.0152446	0	0
84	Golden delicious	rep3	T9	0.0661315	0	0	0	0.00154484	0.0250158	0.0305813	0.0482402	0.0482064	0	0	0	1.01597	0.0454568	0.211672	0.262377	0.0463393	0.504591	0.119092	0.561268	0.100762	0.0106802	0.0700205	0.034671	0.0413766	0	0.0114317	0.038622	0	0.32073	0.0284095	0.0187416	0	0
85	Smoothee	rep1	T9	0.0672064	0	0	0	0.00293936	0.0254566	0.030949	0.0426639	0.0431162	0	0	0	0.574909	0.0184336	0.130705	0.206086	0.0392035	0.383486	0.0963461	0.484323	0.070952	0.00716855	0.0298907	0.00914906	0.0337112	0	0.0113228	0.0163626	0	0.276556	0.0163216	0.00863586	0	0
86	Smoothee	rep2	T9	0.0712154	0	0	0	0.00250239	0.0253021	0.0304658	0.0448739	0.0389164	0	0	0	0.457251	0.0195047	0.111067	0.192721	0.0370978	0.383145	0.0924748	0.482407	0.0630317	0.00692087	0.0201451	0.00720323	0.0340182	0	0.0109316	0.0153046	0	0.244447	0.0150742	0.00897117	0	0
87	Smoothee	rep3	T9	0.0659909	0	0	0	0.00214216	0.0269414	0.0288194	0.050655	0.0404674	0	0	0	0.649845	0.0247635	0.139401	0.224052	0.0415133	0.401825	0.101017	0.542185	0.0769134	0.00687286	0.0287568	0.00875258	0.0361143	0	0.0109285	0.0179241	0	0.283473	0.0142726	0.00933128	0	0
88	Rugiada	rep1	T9	0.0527407	0	0	0.00263692	0.00114411	0.0255997	0.0363991	0.0435875	0.0472611	0	0	0	0.311598	0.0216846	0.0955418	0.13744	0.0523683	0.280019	0.100761	0.227752	0.0515101	0.0178779	0.0282079	0.051355	0.0631066	0	0.0166584	0.018021	0	1.24317	0.0468471	0.0352864	0	0
89	Rugiada	rep2	T9	0.0550297	0	0	0.00278593	0.00164286	0.0259689	0.0399206	0.047359	0.050902	0	0	0	0.250289	0.0165239	0.0974438	0.131564	0.0466549	0.262521	0.0825393	0.244083	0.052259	0.020837	0.0272634	0.0809633	0.0590557	0	0.0173589	0	0	1.17076	0.04435	0.0297559	0	0
90	Rugiada	rep3	T9	0.0661298	0	0	0.00284441	0.00262127	0.0253827	0.0361853	0.0429759	0.052577	0	0	0	0.370602	0.0232571	0.126268	0.164326	0.0512186	0.332847	0.108252	0.264356	0.0575116	0.00907105	0.0347776	0.0970018	0.0651049	0	0.0116812	0	0	1.24015	0.0503207	0.0409955	0	0
91	Golden delicious	rep1	T10	0.0514432	0	0	0	0.00159161	0.0290772	0.0347108	0.0712455	0.0506043	0	0	0	0.350704	0.0228464	0.105803	0.133879	0.0334947	0.2332	0.0536026	0.349654	0.0525464	0.00896541	0.0163772	0.0878342	0.0412538	0	0.0174703	0	0	0.198511	0.0152407	0.0178172	0	0
92	Golden delicious	rep2	T10	0.0512459	0	0	0	0.00111253	0.0278036	0.0327363	0.0541469	0.0589285	0	0	0	0.199022	0.0133611	0.0636999	0.0847895	0.0349501	0.13508	0.0420703	0.202239	0.0434412	0.0069391	0.0120314	0.119181	0.0289716	0	0.0109604	0	0	0.21039	0.0151617	0.0342626	0	0
93	Golden delicious	rep3	T10	0.0458508	0	0	0	0.000910275	0.0292	0.0337132	0.0484597	0.04376	0	0	0	0.389316	0.0170637	0.102831	0.153603	0.0341593	0.272205	0.0672645	0.350566	0.0600403	0.00728172	0.0257494	0.00879653	0.0370128	0	0.0119599	0	0	0.255634	0.0161544	0.0210651	0	0
94	Smoothee	rep1	T10	0.0518566	0	0	0	0.00142186	0.0266623	0.0338288	0.0396357	0.0397468	0	0.0334623	0	0.796699	0.0600175	0.208339	0.22193	0.0416567	0.389437	0.0882788	0.59752	0.0910881	0.00705101	0.0187204	0.0474635	0.0377029	0	0.0111371	0	0	0.244192	0.0149345	0.0240312	0	0
95	Smoothee	rep2	T10	0.0554375	0	0	0	0.00114956	0.0247905	0.0352956	0.0396903	0.0385117	0	0.0342866	0	0.37333	0.0194971	0.0956391	0.149978	0.0335403	0.256216	0.0669352	0.406686	0.0562364	0.00718564	0.0126307	0.0408661	0.0334513	0	0.0113498	0	0	0.203691	0.0156411	0.0278108	0	0
96	Smoothee	rep3	T10	0.0537594	0	0	0	0.00119789	0.0237264	0.0343861	0.0478101	0.0446424	0	0.0335643	0	0.544666	0.0391111	0.137156	0.182423	0.0362759	0.286804	0.0726385	0.461513	0.0611745	0.00711793	0.0167315	0.064949	0.0380627	0	0.0112428	0	0	0.212175	0.0120868	0.0258477	0	0
97	Rugiada	rep1	T10	0.0435317	0	0	0.00244214	0.00120974	0.0242815	0.033078	0.0363476	0.0454958	0	0.0323012	0	0.20197	0.0211193	0.0739859	0.0940513	0.0490631	0.184579	0.0705471	0.186867	0.0670698	0.0137776	0.0200746	0.0646655	0.0825015	0	0.0146157	0	0	1.07787	0.0400246	0.0363569	0	0
98	Rugiada	rep2	T10	0.0498406	0	0	0.00249083	0.0020021	0.0259853	0.037813	0.0467536	0.0490031	0	0.0346069	0	0.236423	0.0190542	0.0896077	0.124481	0.0536467	0.238966	0.0633351	0.2628	0.0501629	0.0206918	0.0326683	0.045997	0.0986199	0	0.0262176	0	0	1.07104	0.0428315	0.0174985	0	0
99	Rugiada	rep3	T10	0.0585825	0	0	0.00230882	0.00385731	0.0244494	0.0343361	0.0404254	0.0471298	0	0.0359009	0	0.387901	0.0210043	0.149458	0.147526	0.0523176	0.288867	0.0915925	0.241656	0.0547284	0.0151926	0.0389516	0.070585	0.0641583	0	0.0272782	0	0	0.993814	0.0483661	0.0406387	0	0

## Sheet: Triterpenes
Sample ID	Cultivar	Replicate	Timepoint	Ursolic Acid - Average (µg/mg)	Oleanolic Acid - Average (µg/mg)	Betulinic Acid - Average (µg/mg)	Betulinic Acid-cis-caffeate - Average (µg/mg)	Betulinic Acid-trans-caffeate - Average (µg/mg)	Oleanolic Acid - trans- caffeate - Average (µg/mg)	Betulin - Average (µg/mg)	Betulinaldehyde - Average (µg/mg)	Lupeol (µg/mg)	Corosolic Acid - Average (µg/mg)	Malisnic Acid - Average (µg/mg)
1	Golden delicious	rep1	T0	2.62962	0.678472	0.00433452	0	0	0	0	0	1.77026	0.0948418	0.121686
2	Golden delicious	rep2	T0	2.66541	0.726495	0.00662858	0	0	0	0	0	1.57131	0.0689453	0.144141
3	Golden delicious	rep3	T0	2.67701	0.703221	0.00670913	0	0	0	0	0	1.92552	0.0604899	0.0922162
4	Smoothee	rep1	T0	2.70356	0.689228	0.00993573	0	0	0	0	0	1.7318	0.0852965	0.0918187
5	Smoothee	rep2	T0	2.99418	0.743938	0.00915684	0	0	0	0	0	1.6883	0.0787687	0.0936038
6	Smoothee	rep3	T0	2.87478	0.723939	0.00717361	0	0	0	0	0	1.66035	0.088552	0.1002
7	Rugiada	rep1	T0	2.9614	0.7611	0.0062688	0	0	0	0	0	2.06286	0.0939053	0.0996401
8	Rugiada	rep2	T0	2.7839	0.704464	0.0076314	0	0	0	0	0	1.80783	0.102085	0.177616
9	Rugiada	rep3	T0	2.92123	0.761835	0.0150215	0	0	0	0	0	1.86756	0.0960827	0.0930419
10	Golden delicious	rep1	T1	2.60964	0.795913	0.0249763	0	0	0	0	0	1.40384	0.0964977	0.30762
11	Golden delicious	rep2	T1	1.78282	0.691425	0.0150401	0	0	0	0	0	1.37932	0.0644038	0.31766
12	Golden delicious	rep3	T1	2.19858	0.6765	0.0147992	0	0	0	0	0	1.2871	0.0917902	0.363667
13	Smoothee	rep1	T1	2.26675	0.664547	0.0173768	0	0	0	0	0	1.22548	0.0732502	0.210901
14	Smoothee	rep2	T1	2.76257	0.798353	0.0205377	0	0	0	0	0	1.43547	0.127488	0.404676
15	Smoothee	rep3	T1	2.4476	0.732633	0.0218898	0	0	0	0	0	1.31517	0.0960736	0.277871
16	Rugiada	rep1	T1	2.2746	0.706757	0.0162382	0	0	0	0	0	1.33452	0.0984455	0.34962
17	Rugiada	rep2	T1	2.52937	0.771417	0.020732	0	0	0	0	0	1.46233	0.152522	0.460381
18	Rugiada	rep3	T1	2.22413	0.674791	0.018306	0	0	0	0	0	1.29931	0.0974037	0.32106
19	Golden delicious	rep1	T2	1.63952	0.619246	0.0155637	0	0	0	0	0	0.811469	0.0274033	0.159846
20	Golden delicious	rep2	T2	1.74719	0.716681	0.0240234	0	0	0	0	0	0.828208	0.0318581	0.203118
21	Golden delicious	rep3	T2	2.23761	0.74634	0.0258693	0	0	0	0	0	0.916865	0.0403071	0.198912
22	Smoothee	rep1	T2	2.14761	0.726329	0.0228931	0	0	0	0	0	1.12933	0.0339517	0.13793
23	Smoothee	rep2	T2	2.12732	0.7563	0.0220372	0	0	0	0	0	1.08414	0.0341037	0.156809
24	Smoothee	rep3	T2	2.04105	0.710168	0.0262291	0	0	0	0	0	1.07203	0.0333183	0.135349
25	Rugiada	rep1	T2	1.31494	0.649171	0.0230955	0	0	0	0	0	1.12466	0.0156883	0.264229
26	Rugiada	rep2	T2	1.54518	0.738405	0.0230884	0	0	0	0	0	1.05114	0.0290769	0.261684
27	Rugiada	rep3	T2	1.44214	0.717404	0.0170308	0	0	0	0	0	1.1821	0.0277703	0.293073
28	Golden delicious	rep1	T3	6.97251	4.21186	0.256451	0	0	0	0	0	1.14365	0.135567	0.992296
29	Golden delicious	rep2	T3	6.9393	4.39284	0.280264	0	0	0	0	0	1.19891	0.104683	0.857258
30	Golden delicious	rep3	T3	7.314	4.00924	0.250893	0	0	0	0	0	1.34774	0.180693	0.898044
31	Smoothee	rep1	T3	8.78852	5.02017	0.330541	0	0	0	0	0	1.33041	0.204732	0.630308
32	Smoothee	rep2	T3	9.36969	5.41893	0.352501	0	0	0	0	0	1.19233	0.153912	0.503035
33	Smoothee	rep3	T3	9.46661	5.59112	0.357509	0	0	0	0	0	1.1723	0.227719	0.732926
34	Rugiada	rep1	T3	4.85476	3.09803	0.185368	0	0	0	0	0	1.08739	0.125457	1.18686
35	Rugiada	rep2	T3	4.46599	2.73308	0.158494	0	0	0	0	0	1.00173	0.114784	1.08853
36	Rugiada	rep3	T3	3.59461	2.31784	0.140694	0	0	0	0	0	1.03831	0.143639	1.11482
37	Golden delicious	rep1	T4	7.66111	5.26713	0.343357	0	0	0	0	0	#DIV/0!	#DIV/0!	#DIV/0!
38	Golden delicious	rep2	T4	7.00746	5.22921	0.340924	0	0	0	0	0	#DIV/0!	#DIV/0!	#DIV/0!
39	Golden delicious	rep3	T4	6.89364	4.37462	0.281467	0	0	0	0	0	0.721331	0.160325	0.681583
40	Smoothee	rep1	T4	9.1335	5.52862	0.377273	0	0	0	0	0	0.85298	0.143764	0.40537
41	Smoothee	rep2	T4	8.06221	5.52895	0.362204	0	0	0	0	0	0.883153	0.126862	0.523018
42	Smoothee	rep3	T4	8.66439	5.44459	0.358577	0	0	0	0	0	0.874069	0.130215	0.494805
43	Rugiada	rep1	T4	4.55849	2.52517	0.183686	0	0	0	0	0	0.697391	0.0859194	0.651998
44	Rugiada	rep2	T4	3.73606	2.08079	0.161725	0	0	0	0	0	0.880715	0.0824063	0.680301
45	Rugiada	rep3	T4	4.04316	2.3235	0.17865	0	0	0	0	0	0.84849	0.0896011	0.728102
46	Golden delicious	rep1	T5	9.08321	5.87245	0.42826	0	0	0	0	0	0.65454	0.159184	0.49465
47	Golden delicious	rep2	T5	8.48717	5.41165	0.381079	0	0	0	0	0	0.692613	0.120062	0.480023
48	Golden delicious	rep3	T5	7.82978	5.9209	0.443771	0	0	0	0	0	0.659947	0.160924	0.532123
49	Smoothee	rep1	T5	10.2669	6.14244	0.431856	0	0	0	0	0	0.683677	0.160974	0.354137
50	Smoothee	rep2	T5	9.45894	6.35719	0.472555	0	0	0	0	0	0.736674	0.185288	0.369847
51	Smoothee	rep3	T5	10.0134	6.12782	0.440502	0	0	0	0	0	0.689374	0.155214	0.312049
52	Rugiada	rep1	T5	5.26272	2.57916	0.433607	0.108232	0.315233	0	0.168509	0.0669195	0.829314	0.119584	0.599171
53	Rugiada	rep2	T5	4.71169	2.5186	0.380476	0.106139	0.253459	0	0.15984	0.0449738	0.804808	0.103784	0.651949
54	Rugiada	rep3	T5	7.10215	4.13857	0.466074	0.0456074	0.213719	0	0.138147	0.0385051	0.731365	0.119853	0.44024
55	Golden delicious	rep1	T6	10.6906	6.34645	0.529979	0	0	0	0	0	0.807467	0.161256	0.341954
56	Golden delicious	rep2	T6	10.286	5.84824	0.444058	0	0	0	0	0	0.7591	0.153215	0.320364
57	Golden delicious	rep3	T6	11.8877	6.91822	0.526754	0	0	0	0	0	0.82179	0.172314	0.319517
58	Smoothee	rep1	T6	12.7246	7.62321	0.593669	0	0	0	0	0	0.641299	0.183425	0.286391
59	Smoothee	rep2	T6	13.0187	7.82493	0.554545	0	0	0	0	0	0.624007	0.190745	0.307227
60	Smoothee	rep3	T6	12.4504	6.52448	0.46062	0	0	0	0	0	0.663352	0.138274	0.208487
61	Rugiada	rep1	T6	3.39135	1.6334	0.96138	0.508752	1.40519	0.286985	0.600448	0.26511	1.36896	0.0839381	0.330308
62	Rugiada	rep2	T6	3.43413	1.65732	0.850458	0.377458	1.09471	0.251259	0.542386	0.205739	1.31783	0.0644055	0.36068
63	Rugiada	rep3	T6	3.51028	1.8884	0.982894	0.513735	1.24259	0.259819	0.653542	0.251253	1.46955	0.075926	0.408632
64	Golden delicious	rep1	T7	12.1238	6.39814	0.502207	0	0.0818264	0	0	0	0.672234	0.148494	0.222058
65	Golden delicious	rep2	T7	12.4533	7.06563	0.535268	0	0.0479606	0	0	0	0.673239	0.191221	0.284716
66	Golden delicious	rep3	T7	12.4689	6.60295	0.47553	0	0.0494938	0	0	0	0.754981	0.188468	0.30017
67	Smoothee	rep1	T7	12.4732	6.59775	0.483483	0	0	0	0	0	0.874527	0.146299	0.194035
68	Smoothee	rep2	T7	12.2593	6.19853	0.452466	0	0	0	0	0	0.751996	0.127895	0.185348
69	Smoothee	rep3	T7	12.9624	6.77671	0.509508	0	0	0	0	0	0.658414	0.127529	0.151502
70	Rugiada	rep1	T7	5.56086	2.55812	1.20337	0.734264	1.82301	0.423459	1.23289	0.476387	1.979	0.0923783	0.341707
71	Rugiada	rep2	T7	6.68966	2.97537	1.07193	0.629065	1.50976	0.357386	1.07676	0.420417	1.94508	0.0982077	0.336665
72	Rugiada	rep3	T7	3.55428	1.77458	1.19745	0.867658	1.92082	0.441064	1.30674	0.498102	2.16634	0.0802922	0.299523
73	Golden delicious	rep1	T8	11.2792	6.38791	0.525344	0	0.152912	0	0.133861	0	0.671499	0.132057	0.212488
74	Golden delicious	rep2	T8	10.6598	6.43314	0.590438	0	0.151721	0	0.231603	0	0.78941	0.137331	0.247248
75	Golden delicious	rep3	T8	10.6915	6.19851	0.534546	0	0.147334	0	0.123052	0	0.733763	0.15344	0.236269
76	Smoothee	rep1	T8	11.4006	5.97773	0.459058	0	0	0	0	0	0.776757	0.141175	0.150325
77	Smoothee	rep2	T8	11.4176	6.70228	0.538988	0	0	0	0	0	0.573611	0.153768	0.175287
78	Smoothee	rep3	T8	11.6494	7.02998	0.58536	0	0	0	0	0	0.645761	0.146611	0.156119
79	Rugiada	rep1	T8	5.30578	2.34837	1.20713	0.81359	1.77992	0.46048	1.58586	0.630092	2.72536	0.0888504	0.203144
80	Rugiada	rep2	T8	3.93488	1.9081	1.0119	0.622055	1.3666	0.392707	1.47641	0.575551	3.01208	0.0782833	0.214924
81	Rugiada	rep3	T8	2.34226	1.17222	1.07032	0.78844	1.72394	0.475792	1.63767	0.649333	2.9567	0.0545892	0.154008
82	Golden delicious	rep1	T9	10.8379	6.18622	0.577162	0	0.128277	0	0.29611	0.05593	0.898075	0.215989	0.286581
83	Golden delicious	rep2	T9	11.091	5.69712	0.452789	0	0.0642235	0	0.150564	0.0245706	0.73372	0.1806	0.212717
84	Golden delicious	rep3	T9	10.7591	5.01764	0.422646	0	0.0520182	0	0.211598	0.0387306	0.92956	0.217363	0.250357
85	Smoothee	rep1	T9	12.4349	5.46237	0.404339	0	0	0	0	0	0.818078	0.162689	0.137185
86	Smoothee	rep2	T9	11.8671	5.61796	0.419836	0	0	0	0	0	0.709592	0.195635	0.180372
87	Smoothee	rep3	T9	12.3248	5.71307	0.449709	0	0	0	0	0	0.715498	0.191389	0.167258
88	Rugiada	rep1	T9	4.21139	1.95566	1.59625	0.967463	2.06966	0.495454	2.59177	0.922691	4.28412	0.086988	0.227057
89	Rugiada	rep2	T9	2.85758	2.58569	1.02736	0.551635	1.11054	0.321747	1.64632	0.494	3.55552	0.0970188	0.257883
90	Rugiada	rep3	T9	5.26638	2.34888	1.34881	0.773202	1.65296	0.457142	2.29261	0.826789	3.9999	0.0970942	0.228385
91	Golden delicious	rep1	T10	12.6391	6.13977	0.533664	0	0.0578099	0	0.205146	0	0.922447	0.388664	0.336633
92	Golden delicious	rep2	T10	11.62	5.77231	0.49019	0	0.0557653	0	0.158778	0	0.820905	0.31689	0.327292
93	Golden delicious	rep3	T10	11.7305	5.1231	0.427392	0	0.0343411	0	0.157495	0	0.890399	0.367325	0.314781
94	Smoothee	rep1	T10	11.9492	6.24527	0.485031	0	0	0	0	0	0.752627	0.374584	0.28677
95	Smoothee	rep2	T10	12.1624	6.18447	0.472849	0	0	0	0	0	0.558588	0.332954	0.28495
96	Smoothee	rep3	T10	12.7314	6.93979	0.564995	0	0	0	0	0	0.605228	0.357722	0.295791
97	Rugiada	rep1	T10	2.1483	1.20559	1.84685	1.01215	2.14548	0.506504	3.15872	1.06816	4.95623	0.0934625	0.182773
98	Rugiada	rep2	T10	4.76208	2.11363	1.30886	0.576402	1.10567	0.281105	1.98999	0.686657	4.22453	0.106624	0.27551
99	Rugiada	rep3	T10	3.5035	1.52919	1.36366	0.735341	1.54131	0.405379	2.52113	0.871801	4.51351	0.113426	0.217524
