# Supplementary material for: Differential regulation of triterpene biosynthesis induced by an early failure in cuticle formation in apple
Source: Hortic Res. 2021 Apr 1;8:75. doi: 10.1038/s41438-021-00511-4 (PMC8012369; doi:10.1038/s41438-021-00511-4)
Supplement: Supplementary file 5 — Supplementary Table S2 [file 41438_2021_511_MOESM5_ESM.xlsx]

## Sheet: Notes
Table S5: Genome-wide analysis of specific gene families: β-Ketoacyl-CoA synthases (KCSs), GDSL-type esterases/lipases (GELPs), ABC transporters, BAHD acyltransferases, long-chain Acyl-CoA synthetases (LACS) including RNA-Seq expression data.
Abbreviations used
LACS	Long chain acyl-CoA synthetase
KCS	3-ketoacyl-CoA Synthase
GELP	GDSL-motif lipase 3 (GLIP3);GDSL lipase 1 (GLIP1);GDSL-motif lipase 2 (GLIP2)
BAHD	HXXXD-type acyl-transferase
ABC	ATP-binding cassette transporters
References
MdLACS were identified from Zhang CL, Mao K, Zhou LJ, Wang GL, Zhang YL, Li YY, Hao YJ. 2018. Genome-wide identification and characterization of apple long-chain acyl-CoA synthetases and expression analysis under different stresses. Plant Physiology and Biochemistry 132: 320-332.
MdGELPs were identified from Cao Y, Han Y, Meng D. 2018. Expansion and evolutionary patterns of GDSL-type esterases/lipases in Rosaceae genomes. Functional & Integrative Genomics 18: 673–684.
MdKCS were identified from Lian XY, Wang X, Gao HN, Jiang H, Mao K, You C, Hao YJ. 2020. Genome wide analysis and functional identification of MdKCS genes in apple. Plant Physiology and Biochemistry 151: 299-312.
MdBAHDs were identified from Liu C, Qiao X, Li Q, Zeng W, Wei S, Wang X, Zhang S. 2020. Genome-wide comparative analysis of the BAHD superfamily in seven Rosaceae species and expression analysis in pear (Pyrus bretschneideri). BMC Plant Biology 20:1-15.
MdABCs were identified from Feng Y, Sun Q, Zhang G, Wu T, Zhang X, Xu X, Wang Y. 2019. Genome-Wide Identification and Characterization of ABC Transporters in Nine Rosaceae Species Identifying MdABCG28 as a Possible Cytokinin Transporter linked to Dwarfing. International Journal of Molecular Sciences 20: 5783.

## Sheet: LACS
from Zhang et al., 2018		log2 Fold Change
	id	40DAA	76DAA	110DAA	40DAA padj	76DAA padj	110DAA padj
MdLACS1	MD09G1286100	-1.57622	-2.42073	-1.41796	2.35946e-05	5.64623e-79	1.14819e-38
MdLACS2.1	MD05G1070800	-1.64	-3.23402	-2.75177	9.86764e-15	3.61381e-99	1.47895e-64
MdLACS2.2	MD10G1085400	-0.689986	-0.709487	-1.52052	0.000206316	1.17993e-08	1.09808e-44
MdLACS4.1	MD06G1106100	0.27557	0.341225	0.160266	0.0455277	0.00617047	0.213039
MdLACS4.2	MD14G1128200	0.765583	1.06163	0.850574	3.30897e-05	1.05339e-15	4.28718e-10
MdLACS6.1	MD13G1188800	0.174933	-0.168981	-0.142826	0.401052	0.378909	0.565631
MdLACS6.2	MD16G1189300	-0.109771	-0.24776	-0.0693362	0.681889	0.120024	0.819952
MdLACS8.1	MD09G1129700	-0.346157	0.073793	0.0400311	0.0172817	0.736718	0.888316
MdLACS8.2	MD17G1118500	-0.0636827	0.0421171	-0.00299408	0.845086	0.862207	0.994792
MdLACS9.1	MD08G1163100	-0.655367	-0.0959275	-0.299453	2.34302e-06	0.638319	0.0489126
MdLACS9.2	MD15G1349800	-0.857999	0.279778	-0.811082	0.00193998	0.668409	0.0157996

## Sheet: KCS
from Lian et al., 2020			log2 Fold Change
		id	40DAA	76DAA	110DAA	40DAA padj	76DAA padj	110DAA padj
MdKCS1	KCS1	MD01G1087400	0.507258	-0.668518	-0.284247	0.00215047	3.59372e-06	0.0738985
MdKCS2		MD01G1118800	-0.926093	-2.64736	-2.35135	0.00215969	5.93561e-16	1.97715e-13
MdKCS3		MD01G1119200	0	0	0
MdKCS4		MD01G1119300	0	0	0
MdKCS5		MD01G1188700	0	0	0
MdKCS6		MD03G1102500	-1.59518	-3.40884	-1.7469	0.000302252	2.02536e-60	5.25181e-06
MdKCS7		MD04G1001400	0	0	0
MdKCS8		MD05G1065300	1.59163	3.35493	3.34334	0.000768635	9.21458e-50	5.09577e-59
MdKCS9		MD07G1157600	-1.29911	-0.345328	-0.925191	1.0433e-11	0.0646239	1.60323e-10
MdKCS10		MD07G1187000	1.26792	-1.26839	-1.19141	0.0108021	0.116519	0.0195397
MdKCS11		MD07G1187400	0.0507612	-2.4794	-1.83256	0.926625	5.63153e-37	3.83229e-12
MdKCS12		MD07G1187800	0	0	0
MdKCS13		MD07G1188100	0	0	0
MdKCS14		MD08G1031000	0.440475	0.320072	0.459664	0.00827835	0.147564	0.0108956
MdKCS15	KCS10/FDH	MD08G1046600	-1.24616	-3.93222	-2.39972	0.000428891	1.5187e-165	2.86819e-17
MdKCS16		MD08G1230400	0	0	0.0634356			0.96006
MdKCS17		MD08G1230500	0	0	0
MdKCS18		MD10G1036400	-1.26465	-2.97818	0	0.000449415	7.49614e-06
MdKCS19		MD10G1075000	1.79413	2.04843	2.29483	7.47257e-08	7.20454e-34	1.24463e-63
MdKCS20		MD11G1116500	-0.385942	0	0	NA
MdKCS21	CER6	MD13G1042400	-1.41031	-3.96057	-2.27753	0.00125127	1.74016e-154	6.18605e-17
MdKCS22	KCS20	MD13G1203100	0.618681	-0.181835	-0.0960186	8.47853e-05	0.373705	0.768118
MdKCS23		MD15G1026500	0.0513203	0.0557788	-0.0673053	0.928264	0.890088	0.919966
MdKCS24		MD15G1118900	0.374871	2.25546	0.449209	0.0653552	4.23068e-27	0.279386
MdKCS25		MD15G1178600	-0.258058	0.604877	-0.564796	0.502135	0.00315624	0.000139942
MdKCS26	CER6	MD16G1043300	-1.33936	-4.01136	-2.21668	1.07108e-08	6.11571e-73	2.3454e-13
MdKCS27		MD16G1166800	0.498935	0	0	0.49466
MdKCS28		MD00G1025800	-0.554976	-0.0590635	-0.563294	0.0204645	0.874662	0.0141388

## Sheet: GELP
From Cao et al., 2018. Missing GELP numbers are due to no detectable transcription from our data sets.			log2 Fold Change
		id	40DAA	76DAA	110DAA	40DAA padj	76DAA padj	110DAA padj
MdGELP2	MDP0000249059	MD09G1174600	2.21832	1.99627	1.11579	1.34804e-23	4.51393e-10	0.00971641
MdGELP9	MDP0000168305	MD02G1126900	-1.90121	-3.58818	-2.40701	6.60476e-08	1.6975e-124	1.03721e-14
MdGELP12	MDP0000151291	MD02G1127000	-1.15536	-1.13526	-1.38358	0.0218439	0.0461922	0.000292034
MdGELP13	MDP0000150756	MD02G1127100	-0.334946	-0.642068	-0.979704	NA	0.501443	0.0867127
MdGELP14	MDP0000226662	MD02G1161000	3.21688	3.29697	3.04217	3.33676e-115	2.63154e-16	4.15358e-21
MdGELP14	MDP0000266176	MD06G1194000	3.46408	2.91579	2.74844	1.56954e-91	1.2517e-11	4.57439e-12
MdGELP15	MDP0000262987	MD16G1099800	0.131582	0.0344397	-0.0224081	0.904728	0.973578	0.989605
MdGELP16	MDP0000136589	MD02G1255500	1.60742	2.44764	2.59067	1.48216e-06	6.72342e-07	3.25834e-15
MdGELP19	MDP0000296512	MD03G1198800	-1.10582	-1.58241	-0.544549	0.00122316	3.13487e-14	0.130339
MdGELP20	MDP0000248983	MD03G1198700	0	-0.279261	0.447875		0.809331	0.54162
MdGELP29	MDP0000271479	MD04G1152200	0.881214	0.423561	0.592026	0.120885	0.673638	0.425953
MdGELP33	MDP0000764366	MD04G1152300	0.439919	-0.200776	-0.202654	0.487144	0.664035	0.780393
MdGELP33	MDP0000764366	MD04G1209300	0.531132	2.04271	2.0548	0.0647867	0.00103516	8.37478e-14
MdGELP34	MDP0000190547	MD16G1152900	0.0282913	0.878708	0	0.98217	0.318246
MdGELP35	MDP0000443704	MD13G1152200	-0.0646597	0.117375	0.504328	0.95762	0.919663	0.52565
MdGELP38	MDP0000496435	MD04G1234300	-0.400606	0	0	0.583155
MdGELP39	MDP0000184619	MD04G1234400	-1.68229	-3.50479	-2.52892	3.06344e-06	6.37454e-163	1.16483e-12
MdGELP42	MDP0000211938	MD05G1304500	-0.586159	0.14563	-0.268591	0.0423161	0.586569	0.195823
MdGELP43	MDP0000268744	MD05G1304000	-1.34688	0.981971	1.00856	4.62798e-09	0.02711	0.0498134
MdGELP44	MDP0000171590	MD05G1303900	-0.214347	0.505063	-0.00509714	NA	0.626154	0.99824
MdGELP46	MDP0000247307	MD05G1183000	-3.44067	-4.28306	-2.6619	8.54513e-19	1.37154e-18	4.2702e-10
MdGELP46	MDP0000247307	MD05G1183100	-2.60932	-4.15861	-2.0761	1.62646e-13	5.45509e-27	6.26349e-08
MdGELP47	MDP0000536534	MD09G1033000	-0.243795	-0.317745	-0.360154	0.376727	0.146451	0.0541244
MdGELP48	MDP0000286698	MD06G1120400	-1.70123	-1.71111	-0.81244	5.08761e-05	0.0208598	0.17678
MdGELP48	MDP0000286698	MD06G1108800	-0.243744	0.701899	0.376286	0.462752	0.00285514	0.380834
MdGELP49	MDP0000308025	MD06G1173000	-0.0117958	0.573123	0.453203	0.984108	0.0411967	0.117191
MdGELP51	MDP0000142873	MD07G1066000	0	0	-0.365439			0.580607
MdGELP52	MDP0000928830	MD17G1180300	-1.58084	-3.98936	-2.53622	1.72692e-05	2.32867e-239	6.24983e-14
MdGELP54	MDP0000134380	MD07G1143600	0.181204	0.875054	-0.149079	0.540428	0.0027883	0.565351
MdGELP55	MDP0000141939	MD16G1100400	-0.2997	0.677254	-0.423021	0.474352	0.306456	0.546007
MdGELP55	MDP0000141939	MD07G1143700	-0.289864	0.589753	-0.0535585	0.747411	0.546068	0.971409
MdGELP56	MDP0000151161	MD08G1009700	-0.284439	0.163421	-0.539839	0.735287	0.897189	0.476536
MdGELP57	MDP0000120560	MD08G1009800	-0.180246	1.44873	0.317784	0.722469	7.97485e-17	0.671861
MdGELP59	MDP0000303622	MD00G1178200	0.120851	-0.237652	-0.362947	0.874892	0.741657	0.69217
MdGELP61	MDP0000173732	MD09G1022200	0.430702	-0.293847	-0.0960161	0.000792181	0.149101	0.712716
MdGELP62	MDP0000276717	MD09G1021900	-0.413063	0	0	0.587769
MdGELP62	MDP0000276717	MD09G1021800	1.6069	2.6347	1.22588	0.000166625	1.53999e-06	0.016996
MdGELP71	MDP0000243818	MD09G1116500	-1.66107	-2.94082	-1.41687	1.96014e-14	9.72825e-36	7.9636e-05
MdGELP74	MDP0000250901	MD09G1148500	-1.25229	-3.23696	-1.93089	0.0106398	2.86822e-10	2.14186e-05
MdGELP76	MDP0000309125	MD09G1174500	1.67397	-0.212183	-0.098206	1.39279e-05	0.85842	0.942441
MdGELP78	MDP0000211252	MD09G1174700	-0.37571	0.182544	0.122653	0.106514	0.605325	0.740155
MdGELP79	MDP0000476508	MD09G1175100	-0.331415	-0.253058	-0.0575329	0.323897	0.199616	0.88029
MdGELP80	MDP0000258269	MD09G1175400	-0.245105	-0.00194722	0.0313223	0.347963	0.995558	0.944186
MdGELP81	MDP0000202137	MD09G1199700	-1.53767	-3.78812	-2.57762	4.31147e-16	3.27052e-214	7.29645e-17
MdGELP86	MDP0000302547	MD09G1274700	2.78846	2.8212	3.28286	3.23807e-37	1.78534e-08	3.94414e-58
MdGELP86	MDP0000302547	MD09G1275400	0	3.33588	1.93109		2.09712e-18	1.33249e-05
MdGELP88	MDP0000280992	MD10G1044500	-1.48984	-3.0187	-1.46575	0.000784481	3.16622e-96	1.09524e-25
MdGELP91	MDP0000268854	MD10G1171100	-1.41532	-4.06174	-1.90066	1.23853e-08	1.2848e-20	3.74395e-05
MdGELP94	MDP0000927927	MD10G1283000	-1.36537	-2.32882	-1.98708	1.54719e-12	4.97908e-23	3.24692e-07
MdGELP95	MDP0000689955	MD10G1286100	-0.421066	0.500221	0.175799	0.535065	0.583731	0.883903
MdGELP98	MDP0000261876	MD09G1116400	-1.64069	-3.40586	-2.21717	1.499e-16	6.54453e-139	5.49517e-14
MdGELP100	MDP0000293103	MD11G1214800	0.32863	0.896367	0.395587	0.363999	0.0852336	0.180596
MdGELP101	MDP0000306072	MD11G1215100	-0.430042	-3.07814	-0.964665	NA	2.54527e-13	0.0833995
MdGELP101	MDP0000306072	MD14G1019600	-0.421156	-0.0572044	-0.229071	0.118926	0.871293	0.505798
MdGELP106	MDP0000255794	MD15G1009600	0	1.05244	0		0.205684
MdGELP107	MDP0000146003	MD15G1009500	-0.0338002	-1.45987	0	0.977539	0.0604133
MdGELP108	MDP0000146006	MD15G1009100	3.63504	3.30216	3.24872	2.84701e-67	2.90953e-14	1.53262e-23
MdGELP110	MDP0000174332	MD15G1008800	3.29658	3.15093	3.19938	1.61646e-77	1.86538e-12	2.55097e-21
MdGELP111	MDP0000918407	MD15G1009200	-0.759385	-1.54282	-0.959704	0.106816	0.00455574	0.0591385
MdGELP112	MDP0000255711	MD12G1202600	-0.442762	0.463656	-0.632739	0.0198518	0.109096	0.0185705
MdGELP113	MDP0000193364	MD12G1223900	-0.123086	0.0650018	-0.112702	0.733773	0.808077	0.72311
MdGELP115	MDP0000149267	MD12G1252500	-1.55153	-3.13168	-2.87685	3.79363e-06	6.15823e-50	5.61271e-13
MdGELP117	MDP0000127095	MD13G1099000	0.23179	-0.229861	-0.149301	0.746665	0.65506	0.838438
MdGELP117	MDP0000127095	MD13G1098900	0.687664	-0.231458	-0.082556	0.057924	0.530427	0.921336
MdGELP118	MDP0000615984	MD13G1098700	0.589619	0.860196	0.757144	0.00246785	4.64359e-05	0.00219657
MdGELP119	MDP0000310262	MD12G1022800	-0.583302	0.16571	0.618014	0.00191064	0.52705	0.00327158
MdGELP120	MDP0000182713	MD15G1348800	1.54466	-0.34466	-0.467558	6.29439e-35	0.079276	0.0018834
MdGELP123	MDP0000312022	MD06G1157800	-1.34419	-3.84732	-2.53425	2.1775e-09	4.44162e-118	2.74405e-17
MdGELP124	MDP0000156385	MD14G1179100	-0.225607	0.374496	-0.0635176	0.546718	0.229292	0.91661
MdGELP125	MDP0000660239	MD14G1201200	3.29835	2.94853	2.96771	4.53143e-81	2.07207e-11	1.24252e-40
MdGELP130	MDP0000218469	MD08G1215800	-0.0654964	-0.0989516	-0.0932581	0.953915	0.895772	0.929084
MdGELP133	MDP0000196666	MD11G1248900	0.193179	-0.111246	-0.379213	0.402921	0.702759	0.0699444
MdGELP134	MDP0000322119	MD16G1100200	-0.0914719	0.0408642	-0.198007	0.883634	0.944759	0.763399
MdGELP138	MDP0000311221	MD17G1151800	-0.75267	-0.105862	-0.52455	0.215525	0.91658	0.479046
MdGELP139	MDP0000244607	MD17G1152100	-0.0363421	-0.736062	-0.470099	0.95517	0.0356351	0.368563
MdGELP141	MDP0000753221	MD17G1021700	0.0166995	-0.0774875	0.0352704	0.97127	0.763442	0.941009
MdGELP144	MDP0000119418	MD15G1275100	3.2643	2.80959	2.45588	1.56924e-67	5.30957e-08	2.52444e-10
MdGELP147	MDP0000444114	MD04G1234700	-1.5918	-3.44629	-2.50187	8.41792e-06	5.75339e-117	1.08794e-11
MdGELP148	MDP0000696168	MD04G1234500	-1.77787	-3.3759	-2.53323	1.15857e-18	7.7988e-117	2.74366e-12
MdGELP149	MDP0000408027	MD10G1283200	0.0925918	0.915894	0.67043	0.908573	0.121744	0.28633
UBR4/GELP	No match	MD00G1116600	2.92644	3.15339	2.65702	5.76203e-104	1.55879e-11	2.65985e-13
UBR4/GELP	No match	MD11G1210200	3.04183	2.85529	3.22443	5.65487e-58	9.6781e-10	2.41353e-27
UBR4/GELP	No match	MD12G1049900	-0.247653	-0.368866	-0.110817	NA	0.740459	0.926277
GELP	No match	MD14G1129700	-0.435277	-0.0755713	0.251902	0.0484848	0.81926	0.369824
GELP	No match	MD17G1136700	-0.0214499	-0.184273	0.116952	0.962221	0.524309	0.794372
GELP	No match	MD10G1270600	0.306136	-0.0670383	0	0.500387	0.960206
GELP	No match	MD10G1270800	0.307146	0.409171	0.0931202	0.728167	0.673288	0.945456
GELP	No match	MD09G1149800	0.452842	1.58924	1.25113	0.286655	0.0012772	0.0127834
GELP	No match	MD15G1009700	0.46775	0.566541	0.436522	0.516912	0.328966	0.586328
GELP	No match	MD10G1270700	0.800383	0.155014	0	0.000254765	0.903841
GELP	No match	MD15G1349000	1.51851	-0.332809	-0.465592	7.52e-14	0.198159	0.0559812
GELP	No match	MD15G1348900	1.61139	-0.369644	-0.405083	3.25409e-19	0.0898965	0.162092
GELP	No match	MD00G1093600	1.96829	-0.0135695	1.05824	1.72131e-29	0.985222	0.015197

## Sheet: BAHD
from Liu et al., 2020.
		log2 Fold Change
	id	40DAA	76DAA	110DAA	40DAA padj	76DAA padj	110DAA padj
BAHD/DCR	MD07G1276500	-0.506399	-3.88118	-2.86085	0.021335	4.75249e-101	2.35519e-85
BAHD/CER2	MD15G1386300	-1.75201	-2.97759	-1.40456	2.59799e-05	3.80499e-105	3.52694e-24
BAHD	MD02G1014800	-1.70587	-1.39628	-2.01165	1.70316e-16	8.69872e-09	8.57776e-40
BAHD	MD08G1137000	-1.59277	-1.93685	-0.493091	1.54981e-05	9.27974e-25	0.0222558
BAHD	MD12G1238900	-1.51297	-3.3444	-2.05194	6.42521e-15	1.49132e-167	1.36535e-46
BAHD	MD02G1015200	-1.51184	-0.354718	-0.797623	5.02875e-09	0.310071	9.08325e-07
BAHD	MD06G1020400	-1.43626	-1.61065	-1.19706	0.00108525	2.18812e-08	1.05587e-05
BAHD	MD12G1161300	-1.18924	-0.99074	-1.2617	4.66542e-07	0.00151096	0.00105341
BAHD	MD02G1015000	-0.981828	-1.77579	-1.65256	0.0371077	0.000225917	2.74762e-10
BAHD	MD16G1110600	-0.979696	-0.602041	-0.740813	1.49758e-07	0.00915405	9.81885e-06
BAHD	MD14G1155800	-0.771194	-0.0173212	-0.623371	0.000574511	0.951952	0.000235523
BAHD	MD06G1016500	-0.727498	-0.686466	-0.474467	1.22893e-05	0.00161307	0.0116061
BAHD	MD16G1108700	-0.82441	-1.93574	-1.15219	0.0699889	5.85966e-38	1.25445e-30
BAHD	MD06G1020800	-0.595982	-1.32777	-0.818477	0.357714	0.0109988	0.0151515
BAHD	MD06G1017700	-0.0945961	-0.769874	-0.526403	0.912238	0.00137486	0.003223
BAHD	MD06G1018700	-0.585299	-0.624671	-1.41306	0.373552	0.462409	0.000169251
BAHD	MD06G1018100	0	-0.525312	-1.27856		0.58529	0.0101305
BAHD	MD02G1175500	-0.319462	-1.15806	-0.17637	0.710698	7.42395e-11	0.791578
BAHD/HHT1	MD08G1058900	-1.43403	-0.800319	-0.892921	0.00294296	0.0640323	0.00942249
BAHD	MD02G1001400	-1.34939	-0.321203	-0.593507	7.79701e-06	0.376559	0.000263209
BAHD	MD06G1016200	-1.11049	-0.538266	-1.01542	0.00176318	0.112688	6.60666e-07
BAHD	MD02G1013900	-1.96999	-0.453578	-1.50448	1.74423e-17	0.24962	1.75612e-07
BAHD	MD06G1020700	-1.04344	-0.0832633	-0.922299	9.23832e-05	0.932418	0.0810263
BAHD	MD16G1109100	-0.674468	0.0733025	0.162653	0.0470279	0.866692	0.743052
BAHD	MD05G1219000	-0.611286	-0.524603	0.050521	0.029411	0.414511	0.96806
BAHD	MD12G1038300	-0.418384	0.778202	-0.107823	0.0349172	0.203276	0.8413
BAHD	MD07G1008000	-1.19101	-1.59317	-0.575564	0.0127096	0.0334269	0.448425
BAHD/HCT	MD17G1225100	0.393341	-0.330096	-0.612615	0.00823426	0.0295014	5.38334e-08
BAHD	MD17G1060600	2.17148	0	0	5.68971e-07
BAHD	MD17G1056100	1.25539	0.148642	0.239466	4.12578e-06	0.905185	0.773692
BAHD	MD07G1224500	1.75182	0.267488	0.0919119	2.67772e-14	0.693329	0.928519
BAHD	MD10G1199700	1.05979	0.226579	0	0.00211412	0.849668
BAHD	MD15G1286200	1.07702	2.31195	0.0386409	2.52479e-05	0.00108272	0.980324
BAHD	MD17G1224900	1.18995	0.548985	0.517178	2.93261e-18	0.0256172	0.484375
BAHD	MD02G1273000	-0.571526	1.39691	-0.206059	0.187387	0.0454727	0.857842
BAHD	MD16G1109400	0.124872	1.38313	0.5239	0.8156	0.000133736	0.158364
BAHD	MD07G1095700	0.253387	1.3904	0.610687	0.725157	9.43555e-05	0.117275
BAHD	MD07G1096300	0.367384	1.89087	0.332437	0.65236	0.00284422	0.697575
BAHD	MD17G1060800	0.454144	1.79373	0.530418	0.543259	0.00692477	0.50181
BAHD	MD08G1096600	0	1.69433	0		0.0234467
BAHD	MD17G1157400	0	2.14131	0.661858		0.00202114	0.184568
BAHD	MD16G1108800	0	1.82289	1.59974		0.00894208	0.000743679
BAHD	MD09G1068000	-0.281748	1.23785	1.2042	0.746402	0.00667877	0.0109021
BAHD	MD04G1032000	-0.0196914	2.25118	1.17601	NA	0.0013037	0.0220746
BAHD	MD05G1218500	0.131142	1.31717	1.33498	0.905873	0.0256769	0.00115484
BAHD	MD09G1169600	0.194775	2.29432	2.71335	NA	5.10326e-05	9.98069e-12
BAHD	MD05G1218200	0.234933	0.918465	0.689781	0.514449	7.24016e-06	0.000587727
BAHD	MD13G1109400	0.484131	0.646357	1.06819	0.22396	0.00460129	4.27739e-07
BAHD	MD10G1199600	0.587502	3.18505	2.96283	0.320795	1.11134e-38	8.40031e-26
BAHD	MD07G1095500	0	1.22003	1.31428		0.120835	0.00933156
BAHD	MD15G1079200	1.05558	2.11469	1.56245	5.79241e-12	3.86694e-35	2.55993e-12
BAHD	MD10G1199500	1.84901	2.90524	1.594	3.82425e-05	1.01092e-10	0.000909599
BAHD	MD09G1226600	1.89944	1.92494	2.44087	1.4443e-06	0.00876686	4.45911e-09
BAHD/CER26/CER26-like	MD04G1016700	2.07853	3.21068	3.19045	3.4352e-06	7.13836e-11	6.52132e-21
BAHD	MD15G1079300	2.31415	2.14355	2.29224	8.6165e-15	2.52356e-17	1.57869e-14
BAHD	MD17G1157300	2.71495	3.39876	3.37897	5.13672e-13	7.85254e-33	1.29849e-20
BAHD/CER26/CER26-like	MD04G1016900	2.75376	3.3737	2.27656	4.81172e-13	5.99509e-48	1.41181e-07
BAHD/HCT	MD17G1157600	2.96601	3.50149	2.81803	2.09319e-46	1.01895e-54	5.35354e-13
BAHD/HHT1	MD09G1007600	3.02026	3.12334	3.0941	9.89101e-78	2.10786e-13	2.7708e-19
BAHD	MD06G1137500	3.09761	3.18957	2.88859	2.3823e-51	9.65905e-16	4.31826e-20
BAHD	MD13G1109300	3.13898	3.31741	2.69374	1.07854e-49	9.32638e-18	1.1815e-15
BAHD/RWP1/HHT1	MD17G1011500	3.34483	3.10949	3.18928	1.03688e-111	1.25302e-12	1.86272e-24
BAHD	MD12G1039400	-0.305623	1.16284	0.195674	0.659487	0.0790858	0.860217
BAHD	MD09G1080400	0.242048	-0.14304	0.397705	0.574441	0.812584	0.52765
BAHD	MD02G1042700	0.415326	0.187023	0.14698	NA	0.877889	0.891088
BAHD	MD03G1116500	0.61984	0	0	0.348444
BAHD	MD17G1060700	0.635341	0.997414	0.275383	NA	0.172195	0.76626
BAHD	MD01G1155600	0.677779	-0.513375	0	0.102599	0.603371
BAHD	MD17G1061000	0.489295	0.215725	-0.07183	0.492289	0.823198	0.955229
BAHD	MD03G1110800	0.49178	0	0	NA
BAHD	MD13G1114400	0.498795	1.40788	0.0760195	0.491879	0.0642555	0.943131
BAHD	MD17G1060500	0.502551	0.0184265	0.532237	0.366008	0.979294	0.28954
BAHD	MD09G1062300	0.504771	0	0	NA
BAHD	MD17G1197100	0.544557	-0.192405	0.358193	0.0998361	0.705392	0.364496
BAHD	MD04G1147900	0.26001	-1.16311	0.44781	0.756917	NA	0.577638
BAHD	MD14G1015400	0.281141	0.556728	-0.474658	0.316792	0.176477	0.366508
BAHD	MD16G1110500	0.284353	-0.0928445	0.442366	0.689177	0.890038	0.496702
BAHD	MD14G1011700	0.31031	0.0353683	-0.331392	0.0593984	0.917699	0.232417
BAHD	MD17G1071300	0.346938	0	0	NA
BAHD	MD04G1188000	0	-0.00606776	0		0.996637
BAHD	MD09G1067500	0	0.208371	0		0.857177
BAHD	MD11G1117000	0	0.218913	0		0.854548
BAHD	MD13G1110500	0	0.269793	-0.00865966		0.817556	0.995338
BAHD	MD10G1199300	0	0.87575	0.0375573		0.293194	0.97093
BAHD	MD13G1109500	0	1.1299	1.06041		0.176972	0.0502048
BAHD	MD08G1026100	0	1.15953	0.89759		0.162329	0.0677262
BAHD	MD13G1108900	0.920736	0	0	0.0942665
BAHD	MD04G1188300	0.988098	0	0	0.0653759
BAHD	MD11G1275900	0	0	-0.0712319			0.916583
BAHD	MD17G1071400	0	0	0.43225			0.57006
BAHD	MD16G1110700	-0.540248	0.443352	0.230415	0.29396	0.170235	0.660877
BAHD	MD15G1022800	-0.330909	0	-0.217635	NA		0.817983
BAHD	MD15G1002200	-0.2346	0	0	0.807358
BAHD	MD03G1080200	-0.211029	-0.0350212	0.140563	0.625229	0.95695	0.859205
BAHD	MD15G1001600	-0.153097	0	0	0.884719
BAHD	MD09G1267700	-0.144361	0	0	0.893869
BAHD	MD10G1283900	0.126138	-0.135146	-0.279707	0.759906	0.847294	0.661575
BAHD	MD02G1175700	0.138513	0	0	NA
BAHD	MD15G1286100	0.0180591	-0.0608214	0.32812	NA	0.963881	0.711383
BAHD	MD13G1109000	-0.0887054	0	0	0.938449
BAHD	MD05G1218600	-0.138194	0.61808	0.39961	0.900494	0.51576	0.661853
BAHD	MD00G1201900	0	0	0
BAHD	MD00G1202100	0	0	0
BAHD	MD01G1147800	0	0	0
BAHD	MD02G1175300	0	0	0
BAHD	MD04G1005900	0	0	0
BAHD	MD04G1188400	0	0	0
BAHD	MD05G1218800	0	0	0
BAHD	MD05G1218900	0	0	0
BAHD	MD06G1018400	0	0	0
BAHD	MD06G1019000	0	0	0
BAHD	MD06G1019300	0	0	0
BAHD	MD06G1019800	0	0	0
BAHD	MD06G1020900	0	0	0
BAHD	MD07G1048300	0	0	0
BAHD	MD07G1095200	0	0	0
BAHD	MD07G1214800	0	0	0
BAHD	MD08G1096500	0	0	0
BAHD	MD08G1141600	0	0	0
BAHD	MD09G1060700	0	0	0
BAHD	MD09G1068100	0	0	0
BAHD	MD09G1080500	0	0	0
BAHD	MD09G1097600	0	0	0
BAHD	MD09G1230000	0	0	0
BAHD	MD09G1262100	0	0	0
BAHD	MD10G1161400	0	0	0
BAHD	MD10G1200300	0	0	0
BAHD	MD10G1201000	0	0	0
BAHD	MD11G1116900	0	0	0
BAHD	MD13G1109100	0	0	0
BAHD	MD13G1109200	0	0	0
BAHD	MD13G1114800	0	0	0
BAHD	MD14G1015500	0	0	0
BAHD	MD14G1082000	0	0	0
BAHD	MD14G1152300	0	0	0
BAHD	MD15G1037500	0	0	0
BAHD	MD15G1181300	0	0	0
BAHD	MD15G1286000	0	0	0
BAHD	MD16G1253400	0	0	0
BAHD	MD17G1056000	0	0	0
BAHD	MD17G1085800	0	0	0

## Sheet: ABC
from Feng et al., 2019		log2 Fold Change
		40DAA	76DAA	110DAA	40DAA padj	76DAA padj	110DAA padj
MdABCG1	MD00G1036800	0.0414755			0.972552
MdABCG2	MD00G1165400	-0.369587	0.479346	-0.263334	0.0224102	0.00084518	0.186402
MdABCG3	MD00G1192000
MdABCG4	MD00G1214200	-0.251829	0.00772708	0.114144	0.300803	0.980441	0.677059
MdABCG5	MD01G1044600
MdABCG6	MD01G1117400	3.16747	3.23195	3.18587	6.91057e-64	1.31839e-14	7.95362e-19
MdABCG7	MD01G1210800	0.821174	0.583277		0.0799878	0.560399
MdABCG8	MD02G1032700	-0.0291113	0.631455	1.24215	0.965786	0.101567	0.00335524
MdABCG9	MD02G1040300	-1.54692	-2.93711	-2.47493	2.70475e-16	1.05436e-97	1.56106e-24
MdABCG10	MD02G1254900	-1.01996	-2.00341	-1.90652	3.58166e-10	7.28493e-13	1.10649e-44
MdABCG11	MD03G1123900	-0.0292992	0.315359	0.120662	0.981063	0.639569	0.912891
MdABCG12	MD03G1125800	-0.534065	-8.53081e-05	-0.130525	0.00190994	0.999871	0.56694
MdABCG13	MD03G1136800	-0.56128	0.429707	-0.924423	6.9289e-05	0.0885717	2.43089e-10
MdABCG14	MD03G1137000	-0.518458	0.271858	-0.692773	0.000591491	0.0671267	9.36083e-08
MdABCG15	MD03G1172200	-0.846574	-1.67624	-1.43314	1.13528e-07	2.44007e-23	2.61641e-07
MdABCG16	MD03G1172300	-0.520387	-0.826898	0.212505	0.426666	0.107462	0.833472
MdABCG17	MD03G1222900
MdABCG18	MD03G1240800	3.03705	2.51594	3.22633	5.68871e-24	5.73439e-06	1.82551e-22
MdABCG19	MD04G1116300	3.39898	3.21535	3.075	2.56929e-84	1.50216e-16	2.89556e-23
MdABCG20	MD04G1187600	-0.447763	2.76201	2.33356	0.514409	8.9358e-45	3.0246e-31
MdABCG21	MD04G1197400	-1.52021	-3.4806	-2.93918	7.37761e-13	2.44322e-60	6.90781e-42
MdABCG22	MD05G1042200		-0.0152555			0.990761
MdABCG23	MD05G1042600	0.943575	0.867344	0.859938	4.55676e-11	0.00016011	1.1305e-09
MdABCG24	MD05G1187100	0.132621	0.698221	0.814536	0.597612	8.64946e-09	2.50158e-17
MdABCG25	MD05G1187400	-0.0107199	0.484443	0.620495	0.992207	0.451016	0.302211
MdABCG26	MD06G1228700	0.306401	1.13034	0.381863	0.727857	0.0276296	0.681772
MdABCG27	MD07G1184900	-0.299457	0.037438	0.550263	0.194376	0.888697	2.18975e-05
MdABCG28	MD08G1001300	-0.0148268	0.638216	-0.480254	0.986729	0.374332	0.555168
MdABCG29	MD08G1140900	0.402825	0.826859	0.430023	0.109332	3.02749e-09	0.010989
MdABCG30	MD08G1141400	1.14279	0.427504		0.0242178	0.686364
MdABCG31	MD08G1208900	-0.430919	0.271086	-1.0007	0.0665835	0.624501	0.000316441
MdABCG32	MD08G1209000	-0.429387	0.5274	-0.823619	0.0419408	0.149477	0.00221982
MdABCG33	MD09G1044300
MdABCG34	MD09G1203500
MdABCG35	MD09G1203700
MdABCG36	MD09G1204000
MdABCG37	MD09G1204200	0.127882	2.96786	1.51042	0.894325	1.72658e-14	2.0761e-06
MdABCG38	MD09G1204300	0.983858	3.76585	1.4568	3.51353e-05	2.05205e-37	0.00263744
MdABCG39	MD09G1217300	-0.515896	-1.64609	-2.17506	0.0227079	2.92079e-12	3.63885e-39
MdABCG40	MD10G1017900	-0.507796			NA
MdABCG41	MD10G1048700
MdABCG42	MD10G1049900	-0.332916	-0.834964	0.182512	0.0291954	0.11466	0.508679
MdABCG43	MD10G1175000	0.0831871	-0.275432	-1.08964	0.839393	0.506999	0.00168941
MdABCG44	MD11G1036200	0.127645	0.197876	-0.0639393	0.88367	0.734913	0.948895
MdABCG45	MD11G1075100	0.225306	-0.228722	-0.156128	0.816912	0.823443	0.898034
MdABCG46	MD11G1140900	-0.301389	-0.200034	0.465822	0.352649	0.534636	0.110676
MdABCG47	MD11G1159000	-0.171489	-0.158752	0.0555262	0.802148	0.833001	0.968552
MdABCG48	MD11G1159100	-0.75058	-0.128325	-0.641126	0.159015	0.829349	0.268671
MdABCG49	MD11G1159200	-0.985369	0.0812108	-0.797002	3.4631e-07	0.79339	5.97747e-07
MdABCG50	MD11G1185400	2.99204	3.45477	3.67854	1.14892e-45	8.34513e-48	2.72173e-66
MdABCG51	MD11G1189900	-1.73772	-3.17546	-2.07419	1.45169e-13	3.09249e-93	1.11256e-15
MdABCG52	MD11G1240300
MdABCG53	MD11G1260200	0.949771	2.57457	2.74706	0.00139536	3.10833e-07	7.04279e-21
MdABCG54	MD12G1020800	2.75859	3.01879	2.58883	4.00425e-31	1.79752e-11	4.4536e-13
MdABCG55	MD12G1020900	0.568709	0.266163	0.395517	0.407895	0.783109	0.666757
MdABCG56	MD12G1045900	1.6295	0.613049	-0.402863	4.00328e-12	0.367839	0.563629
MdABCG57	MD12G1076400		-1.53686	-1.90031		0.0428143	6.70738e-07
MdABCG58	MD12G1076700
MdABCG59	MD12G1115400	-0.39193			0.603706
MdABCG60	MD12G1132000	3.24672	3.10716	2.91412	5.23255e-67	2.00926e-14	1.21379e-16
MdABCG61	MD12G1210200	-1.42183	-3.53378	-2.36154	5.22115e-15	2.88875e-172	7.25118e-15
MdABCG62	MD13G1027300	-0.186691	-0.381409	-0.040927	0.34725	0.0147993	0.896477
MdABCG63	MD13G1049400	0.103966	-0.0119012	0.355125	0.878143	0.97691	0.180007
MdABCG64	MD13G1141600	0.119869			NA
MdABCG65	MD14G1017900	0.17697	1.83724	0.737957	0.84812	5.91564e-09	0.0698977
MdABCG66	MD14G1018100	-0.138331	1.56445	0.605575	0.791144	3.57676e-29	9.75239e-06
MdABCG67	MD14G1044500	1.49748	0.481695	0.0738158	1.68603e-07	0.0221169	0.822533
MdABCG68	MD14G1074800	-1.1221			0.0298941
MdABCG69	MD14G1237900		-0.905263	0.656538		0.130439	0.348609
MdABCG70	MD15G1000600
MdABCG71	MD15G1117800
MdABCG72	MD15G1117900
MdABCG73	MD15G1134300	0.16352	0.231001		0.786534	0.832267
MdABCG74	MD15G1145300	2.95044	3.0003	2.74395	1.39336e-92	2.26463e-11	5.03974e-16
MdABCG75	MD15G1306900
MdABCG76	MD16G1050400	0.437219			0.571019
MdABCG77	MD16G1137900	1.40611	2.81087	1.60136	0.00396819	4.36706e-07	0.000127834
MdABCG78	MD16G1138000	-1.15037	-2.69428	-2.13254	0.0160005	2.98069e-74	1.21099e-29
MdABCG79	MD17G1184700	2.52303	2.68676	2.21832	4.00583e-54	6.51689e-24	6.79626e-13
MdABCG80	MD17G1201000
MdABCA1	MD00G1160300	0.0934543	-0.507448	-0.210846	0.889911	0.00254473	0.247588
MdABCA2	MD06G1189700	-1.09314	0.00967471	0.00955941	3.90139e-08	0.981035	0.988276
MdABCA3	MD11G1124700	1.21033	1.03809	0.934876	8.33187e-09	5.89295e-12	1.93961e-13
MdABCA4	MD12G1079400	-0.0337564	-0.0378129	0.157025	0.913943	0.862884	0.376635
MdABCA5	MD13G1138600
MdABCA6	MD14G1196600	-0.0998855	-0.297832	-0.353125	0.790497	0.0496885	0.05623
MdABCB1	MD00G1221200
MdABCB2	MD01G1121400	-0.126371	0.141158	-0.0240292	0.705983	0.422874	0.949341
MdABCB3	MD01G1232000		0.646098	0.429989		0.47685	0.578909
MdABCB4	MD01G1232100	0.0126708	0.0862369	0.672691	NA	0.937154	0.313327
MdABCB5	MD02G1065200	-0.0533591			0.96592
MdABCB6	MD03G1047300	-0.250376	-0.123204	-0.182239	0.271545	0.617151	0.530241
MdABCB7	MD03G1211200	-1.09067	-0.419862	0.10297	0.0371719	0.697322	0.936672
MdABCB8	MD04G1092800	0.547644	1.30873	1.00251	0.000302191	3.77316e-26	1.41912e-26
MdABCB9	MD05G1292400		0.903572			0.310704
MdABCB10	MD06G1037400	-1.66968	-3.26771	-2.2188	1.72847e-16	5.0876e-117	3.98854e-15
MdABCB11	MD07G1191100	-0.259102	0.0282459	-0.0496257	0.0994186	0.907803	0.86478
MdABCB12	MD07G1262600	-0.104326	-0.180093	0.0954417	0.835652	0.494164	0.826368
MdABCB13	MD08G1010400	-1.67191	-3.5875	-2.37394	8.6186e-15	5.79997e-79	2.22383e-18
MdABCB14	MD08G1223800	-0.281795	0.248304	-0.0211559	0.538187	0.572855	0.986081
MdABCB15	MD09G1041500	-0.204376	0.00253254	0.0504521	0.839133	0.998489	0.97317
MdABCB16	MD09G1041700
MdABCB17	MD09G1041900
MdABCB18	MD09G1049400	-0.177753	1.27234	0.929594	0.556562	0.0124024	2.68395e-05
MdABCB19	MD09G1177100	-0.536993	-0.78269		NA	0.394845
MdABCB20	MD09G1290100	0.537647	0.717958	0.702091	0.000106571	4.61151e-05	1.09768e-09
MdABCB21	MD10G1268300	-0.000932216	-0.218508		0.999014	0.851188
MdABCB22	MD10G1268400	0.48534	0.461903	0.449515	0.0726266	0.226867	0.603311
MdABCB23	MD11G1049800	-0.175181	0.0133164	0.241084	0.658638	0.977017	0.63141
MdABCB24	MD12G1026900	-0.0179547	-0.071877	-0.0831034	0.980286	0.867416	0.873881
MdABCB25	MD13G1101800	-0.124123	0.0906542	0.164422	0.711747	0.698467	0.164422
MdABCB26	MD13G1138700		-0.108438	-0.11066		0.932967	0.918549
MdABCB27	MD13G1139100	-0.176481	-0.234636	0.147717	0.866337	0.816521	0.901455
MdABCB28	MD15G1010500	-1.36638	-3.19636	-2.14605	0.00169191	8.79949e-76	1.49399e-11
MdABCB29	MD15G1196000	-0.683058	0.748301	0.453376	0.200707	0.418302	0.550914
MdABCB30	MD16G1105600
MdABCB31	MD16G1134500
MdABCB32	MD16G1134700	-0.0383024	-0.600817	-0.0642568	0.976596	0.522751	0.965349
MdABCB33	MD16G1135100	-0.701733	0.290532	0.143303	0.00548377	0.306732	0.716639
MdABCB34	MD17G1026800	-0.0757495	-0.296123	-0.00631508	0.902867	0.179612	0.993956
MdABCB35	MD17G1042800	0.711682	0.399184	0.0655005	0.242719	0.714287	0.956591
MdABCB36	MD17G1049600	-0.115152	-0.193857	0.142029	0.771891	0.459135	0.621116
MdABCB37	MD17G1149200	0.0787989	0.488297		0.886182	0.611145
MdABCB38	MD17G1284300	-0.195387	-0.526876	-0.604623	0.352649	0.000220877	1.98181e-07
MdABCB39	MD17G1284700	-0.340915	-0.193169	-0.655175	0.589636	0.800055	0.228689
MdABCC1	MD01G1213600	0.146699	-0.672082	-0.435753	0.47946	1.41056e-06	0.000551334
MdABCC2	MD03G1188200	-0.0381367	0.201922	0.408643	0.935269	0.601647	0.497292
MdABCC3	MD03G1286300	-0.263688	-1.32858	-1.31127	0.103272	3.63931e-20	7.97865e-19
MdABCC4	MD05G1187600	0.0668091	-0.244341	-0.493829	0.823041	0.162688	7.43912e-05
MdABCC5	MD05G1275500	-0.146826	-0.151011	-0.133774	0.458631	0.286039	0.378
MdABCC6	MD06G1098900	-0.652525	0.192422	-0.667908	0.304081	0.865236	0.252609
MdABCC7	MD06G1099000	0.120731			NA
MdABCC8	MD06G1099100	-0.168947	-0.167926	-0.359424	0.417953	0.310835	0.00327119
MdABCC9	MD07G1084200	-0.22551	0.101594	0.173855	0.223217	0.699608	0.439909
MdABCC10	MD07G1283400
MdABCC11	MD09G1195100	-0.200686	-0.0616527	-0.0944638	0.306826	0.798905	0.745921
MdABCC12	MD09G1225000	-0.170675	-0.0943755	-0.0240034	0.588864	0.618555	0.946158
MdABCC13	MD10G1175300	-0.294614	-0.014789	-0.421839	0.0647676	0.965751	0.0226229
MdABCC14	MD10G1255300	-0.0285566	0.12158	0.0620646	0.958325	0.635717	0.875695
MdABCC15	MD10G1255500	-0.0372994	-0.0178591	0.27465	0.942744	0.95757	0.153672
MdABCC16	MD11G1203300	-0.859649	-0.090324	-0.410606	4.13787e-08	0.736036	0.0134371
MdABCC17	MD11G1203400	-0.563248	0.0877343	-0.0383278	0.00240342	0.77647	0.930473
MdABCC18	MD11G1203500	-0.410233	0.29762	0.334629	0.0445088	0.392014	0.284821
MdABCC19	MD11G1203600	-0.216808	0.555067	0.625629	0.242532	0.0207874	0.000192048
MdABCC20	MD11G1313300	0.066672	-0.196775	-0.0111533	0.863311	0.335729	0.986646
MdABCC21	MD11G1313800	-0.430866	0.0698498	-0.141213	0.286862	0.888526	0.861403
MdABCC22	MD13G1109600	-0.0529946	0.535602	-0.279881	0.953373	0.294168	0.790391
MdABCC23	MD14G1118100	0.537853	0.971896	-0.094029	0.382346	0.240197	0.944052
MdABCC24	MD14G1118200	0.16411	0.192797	-0.213462	NA	0.876416	0.831748
MdABCC25	MD16G1109500	0.295098			0.736524
MdABCC26	MD17G1175800	0.509275	-0.0707895	-0.164222	0.475467	0.944886	0.881809
MdABCD1	MD02G1255200	0.141075	0.0406997	0.0739155	0.553014	0.861447	0.777639
MdABCD2	MD07G1066800	0.243129	0.0848018	-0.060211	0.123633	0.679084	0.813661
MdABCD3	MD10G1219900	0.125341	-0.188656	-0.0610491	0.801908	0.571888	0.90923
MdABCD4	MD10G1220200	0.0168777	-0.108457	0.166829	0.971589	0.658891	0.557124
MdABCD5	MD10G1220300	-0.0489159	-0.255223	0.0104601	0.930119	0.287675	0.987498
MdABCD6	MD10G1220400	-0.0724593	-0.414407	0.0802122	0.89043	0.0668993	0.860961
MdABCE1	MD01G1020400	-0.116965	-0.715794	-0.0512126	0.91628	0.19015	0.968524
MdABCE2	MD08G1001700	0.376283	-0.650579	-0.141035	0.270435	3.32193e-05	0.662285
MdABCE3	MD09G1041600
MdABCE4	MD09G1160000	0.606311	0.0192929	0.101605	0.271522	0.975644	0.925989
MdABCE5	MD09G1160100	-0.038495	0.0551349	0.0527783	0.903994	0.844395	0.874827
MdABCE6	MD15G1001000	0.0920077	-0.332402	-0.0839696	0.792182	0.0235559	0.773317
MdABCE7	MD17G1049500	-0.0250834	-0.175584	0.214993	0.977053	0.566106	0.63141
MdABCE8	MD17G1145900	-0.108227	0.146003	-0.0332984	0.737026	0.536667	0.934912
MdABCF1	MD00G1033600	-0.081341	-0.0292787	-0.127891	0.742295	0.905437	0.512921
MdABCF2	MD00G1070400	0.16277	-0.143734	-0.0832323	0.412077	0.40697	0.752651
MdABCF3	MD01G1020500	0.318894	-0.162257	-0.088832	0.689369	0.799381	0.935047
MdABCF4	MD04G1190800	0.240099	-0.592053	0.0455617	0.685805	0.17217	0.968762
MdABCF5	MD05G1058200	0.160973	-0.135186	-0.144351	0.720557	0.70956	0.803192
MdABCF6	MD05G1187200	0.0997226	-0.699426	-0.484124	0.92705	0.166564	0.317105
MdABCF7	MD06G1113200	-0.038325	-0.156859	-0.0951816	0.917066	0.414962	0.713671
MdABCF8	MD11G1145400	0.355596	0.105083	-0.0262674	0.0136729	0.647342	0.93619
MdABCF9	MD12G1021000	0.742125	2.43449	1.25754	0.229377	6.92846e-08	0.00234067
MdABCF10	MD14G1134300	0.0784942	-0.076263	-0.0239815	0.786351	0.74063	0.949484
MdABCF11	MD15G1331800	-0.143723	-0.491215	-0.0817428	0.508038	0.00030391	0.763986
MdABCF12	MD17G1277800	0.0442313	-0.0936854	-0.0291693	0.926627	0.762503	0.961915
MdABCI1	MD02G1010200	0.195419	-0.214386	-0.196829	0.68725	0.595158	0.721543
MdABCI2	MD02G1261200	0.0119567	-0.396403	-0.602155	0.985665	0.100595	0.00224399
MdABCI3	MD04G1045800	-0.123533	-0.167852	-0.169431	0.585698	0.312873	0.351843
MdABCI4	MD04G1187500
MdABCI5	MD04G1243700	-0.184402	-0.0653668	-0.2495	0.666136	0.881188	0.475774
MdABCI6	MD05G1194500	0.501089	0.2293	-0.0944879	0.0085713	0.400755	0.840732
MdABCI7	MD07G1059800	-0.0522942	-0.257235	-0.0451998	0.899676	0.279488	0.93511
MdABCI8	MD10G1016500	-0.31367	-0.0784425	-0.160321	0.14989	0.817657	0.714885
MdABCI9	MD12G1203100	0.243355	-0.0760611	-0.116371	0.365203	0.829132	0.77885
MdABCI10	MD12G1259300	0.0166156	0.0228877	-0.496647	0.972552	0.938016	0.000211412
MdABCI11	MD13G1237100	-0.118799	0.174261	-0.126178	0.679539	0.347972	0.646527
MdABCI12	MD14G1118400
MdABCI13	MD16G1242500	-0.0423404	0.182376	0.677403	0.964603	0.783109	0.168041
MdABCI14	MD17G1001700	-0.0127679	-0.26545	0.717092	0.984319	0.368537	1.54143e-05
