# Supplementary material for: Differential regulation of triterpene biosynthesis induced by an early failure in cuticle formation in apple
Source: Hortic Res. 2021 Apr 1;8:75. doi: 10.1038/s41438-021-00511-4 (PMC8012369; doi:10.1038/s41438-021-00511-4)
Supplement: Supplementary file 6 — Supplementary Table S3 [file 41438_2021_511_MOESM6_ESM.xlsx]

## Sheet: Triterpene Data
Table S7: List of the 91 MYBs differentially expressed and their correlation coefficients with triterpene concentrations.
RNA-seq ID	Sample ID	Cultivar	Replicate	Timepoint	Total Ursanes	Total Oleananes	Caffeate Esters	Total Lupanes
GD040R1	28	Golden delicious	rep1	T3	7.10808	5.20415	0	1.4001
GD040R2	29	Golden delicious	rep2	T3	7.04399	5.2501	0	1.47917
GD040R3	30	Golden delicious	rep3	T3	7.49469	4.90729	0	1.59863
RU040R1	34	Rugiada	rep1	T3	4.98022	4.28489	0	1.27276
RU040R2	35	Rugiada	rep2	T3	4.58077	3.82162	0	1.16022
RU040R3	36	Rugiada	rep3	T3	3.73825	3.43266	0	1.179
GD076R1	55	Golden delicious	rep1	T6	10.8519	6.6884	0	1.33745
GD076R2	56	Golden delicious	rep2	T6	10.4393	6.1686	0	1.20316
GD076R3	57	Golden delicious	rep3	T6	12.0601	7.23774	0	1.34854
RU076R1	61	Rugiada	rep1	T6	3.47529	1.96371	2.20092	3.1959
RU076R2	62	Rugiada	rep2	T6	3.49853	2.018	1.72342	2.91641
RU076R3	63	Rugiada	rep3	T6	3.5862	2.29703	2.01615	3.35724
GD110R1	73	Golden delicious	rep1	T8	11.4112	6.6004	0.152912	1.3307
GD110R2	74	Golden delicious	rep2	T8	10.7971	6.68038	0.151721	1.61145
GD110R3	75	Golden delicious	rep3	T8	10.8449	6.43478	0.147334	1.39136
RU110R1	79	Rugiada	rep1	T8	5.39463	2.55152	3.05399	6.14844
RU110R2	80	Rugiada	rep2	T8	4.01316	2.12302	2.38136	6.07594
RU110R3	81	Rugiada	rep3	T8	2.39685	1.32622	2.98817	6.31402

## Sheet: RPKM Data
id	ComAnnot	GD040R1	GD040R2	GD040R3	RU040R1	RU040R2	RU040R3	GD076R1	GD076R2	GD076R3	RU076R1	RU076R2	RU076R3	GD110R1	GD110R2	GD110R3	RU110R1	RU110R2	RU110R3
MD00G1032600	transcription factor RAX1-like [Pyrus x bretschneideri, Malus domestica];transcription factor RAX2-like [Malus domestica];hypothetical protein PRUPE_ppa007823mg [Prunus persica] * myb domain protein 36 (MYB36, AtMYB36);Duplicated homeodomain-like superfamily protein (RAX2, MYB38, ATMYB38, BIT1);myb domain protein 84 (RAX3, MYB84, ATMYB84)	6.75062	5.54565	5.47117	4.76886	4.29621	4.2916	4.12841	2.74742	2.83419	5.03827	6.5258	8.48966	0.733647	1.22613	1.19712	3.69586	3.49952	3.17341
MD00G1065700	myb-related protein 308-like [Pyrus x bretschneideri, Malus domestica];protein ODORANT1-like [Pyrus x bretschneideri];myb-related protein 315 [Prunus mume] * MYB-like 102 (ATMYB102, ATM4, MYB102);myb domain protein 41 (AtMYB41, MYB41);myb domain protein 74 (AtMYB74, MYB74)	0.101726	0.639479	0.279048	3.09372	3.04428	4.19339	0.288138	0	0	0.865189	2.61416	1.5155	0.138983	0.448539	0	0.548916	0.580083	0.147657
MD00G1104700	protein ODORANT1-like [Pyrus x bretschneideri, Prunus mume, Malus domestica, Fragaria vesca subsp. vesca];hypothetical protein PRUPE_ppa011549mg [Prunus persica];hypothetical protein POPTR_0015s14600g [Populus trichocarpa] * myb domain protein 42 (MYB42, AtMYB42);myb domain protein 85 (MYB85, AtMYB85);myb domain protein 20 (MYB20, AtMYB20)	2.68462	1.67566	2.66367	18.1888	23.7358	25.3961	2.75043	1.36382	8.82507	4.42623	5.06158	6.62532	1.7949	2.51856	3.26839	6.6487	5.37435	5.30621
MD00G1169600	transcription factor MYB1R1-like [Pyrus x bretschneideri, Malus domestica];transcription factor MYB1R1 [Pyrus x bretschneideri];transcription factor MYB1R1 isoform X1 [Prunus mume] * myb-like transcription factor family protein;Homeodomain-like superfamily protein;Duplicated homeodomain-like superfamily protein	4.32457	3.40897	5.19706	12.8941	10.1069	10.2272	3.20815	2.47815	2.71135	10.2753	10.9491	9.29149	3.09488	1.90682	2.67806	6.41328	5.22566	8.1902
MD01G1031700	transcription factor MYB39-like [Pyrus x bretschneideri, Malus domestica];hypothetical protein PRUPE_ppa019923mg [Prunus persica];transcription factor MYB28 [Prunus mume] * myb domain protein 93 (AtMYB93, MYB93);myb domain protein 92 (MYB92, ATMYB92, ATMYB64);myb domain protein 9 (AtMYB9, MYB9)	1.09717	1.08566	1.33764	12.2129	10.2672	15.6145	8.28729	3.20184	5.15917	54.6645	62.5481	64.1499	1.41573	2.55326	1.26829	19.9225	26.764	17.7836
MD01G1054800	myb-related protein Myb4-like [Malus domestica];transcription factor MYB51-like [Malus domestica];transcription factor MYB28-like [Malus domestica] * myb domain protein 17 (AtMYB17, MYB17);myb domain protein 16 (ATMYB16, ATMIXTA, MYB16);myb domain protein 106 (MYB106, NOK, AtMYB106)	8.05085	5.73579	5.74198	5.58821	3.41434	3.72965	19.8394	20.1454	22.4113	3.68233	2.51123	4.31786	10.5155	10.969	10.8467	3.30163	2.4791	2.61764
MD01G1084400	myb-related protein 308-like [Pyrus x bretschneideri, Prunus mume, Malus domestica];hypothetical protein PRUPE_ppa009439mg [Prunus persica];transcription factor MYB12-like [Fragaria vesca subsp. vesca] * myb domain protein 3 (ATMYB3, MYB3);myb domain protein 7 (MYB7, ATMYB7, ATY49);myb domain protein 4 (ATMYB4, MYB4)	4.5765	6.34397	4.12027	2.83401	2.88965	1.31298	0.398858	0	0.567554	0.465751	0.62391	0.674309	0.288582	0.155224	0.0915623	1.51968	2.00746	1.73736
MD01G1144700	transcription factor MYB86-like [Pyrus x bretschneideri, Malus domestica];myb-related protein 306-like [Pyrus x bretschneideri, Malus domestica];transcription factor RAX2-like [Prunus mume] * myb domain protein 109 (MYB109, AtMYB109);myb domain protein 1 (AtMYB1, MYB1);myb domain protein 25 (MYB25, AtMYB25)	0.343685	0.280065	0.174588	0.204946	0.359165	0.374802	3.35311	5.28834	4.15565	4.79961	4.97436	4.46999	0.991288	0.92608	0.893897	1.76622	2.55867	3.15946
MD01G1155100	transcriptional activator Myb-like [Malus domestica];transcription factor MYB44-like [Pyrus x bretschneideri];transcription factor MYB23-like [Malus domestica] * myb domain protein 73 (MYB73, ATMYB73);myb domain protein 77 (MYB77);myb domain protein r1 (ATMYBR1, ATMYB44, MYBR1, MYB44)	0	0.168611	0	0.14395	0	0	0	0.307401	0.216211	1.36874	1.06956	1.37002	0	0.266098	0.209285	0.744335	1.60597	0.934378
MD01G1200200	transcription factor LAF1-like [Pyrus x bretschneideri, Malus domestica];transcription factor LAF1 [Pyrus x bretschneideri, Malus domestica];hypothetical protein PRUPE_ppa019729mg [Prunus persica] * myb domain protein 19 (AtMYB19, MYB19);myb domain protein 18 (AtMYB18, MYB18);myb domain protein 45 (AtMYB45, MYB45)	0.348276	0.425709	0.106152	1.19418	1.5882	2.16491	0.164415	0.609815	0.311938	1.3165	1.69742	1.05007	0.237915	0.383912	0.301946	0.581689	0.827504	0.421272
MD02G1076300	myb-like protein J [Pyrus x bretschneideri, Malus domestica];hypothetical protein PRUPE_ppa008425mg [Prunus persica];uncharacterized protein LOC103340749 [Prunus mume] * myb-like transcription factor family protein;Homeodomain-like superfamily protein;Homeodomain-like transcriptional regulator	0.712083	0	0.139524	1.0464	0.521876	0.34945	2.089	0.680086	0.0683343	9.51708	11.4933	10.392	0.694914	0.504607	0.595308	8.15533	12.8343	9.22854
MD02G1087700	transcription repressor MYB5-like [Pyrus x bretschneideri];myb-related protein 308-like [Pyrus x bretschneideri];transcription repressor MYB6-like [Prunus mume] * Duplicated homeodomain-like superfamily protein (TT2, ATMYB123, MYB123, ATTT2);myb domain protein 111 (MYB111, ATMYB111, PFG3);myb domain protein 12 (MYB12, ATMYB12, PFG1)	1.86271	0.667649	1.07572	1.09615	0.880167	1.34711	0.27769	0.187264	0	0.926463	0.868749	1.30406	0.334858	0.216137	0.127494	0.453439	0.279524	0.711512
MD02G1087900	LOW QUALITY PROTEIN: transcription factor TT2 [Pyrus x bretschneideri];transcription factor MYB12 isoform X2 [Malus domestica];transcription factor MYB12 isoform X1 [Malus domestica] * Duplicated homeodomain-like superfamily protein (TT2, ATMYB123, MYB123, ATTT2);myb domain protein 12 (MYB12, ATMYB12, PFG1);myb domain protein 7 (MYB7, ATMYB7, ATY49)	40.4515	30.4516	39.0135	12.8007	12.1605	15.9593	6.71406	2.15807	1.78575	5.98736	7.6167	6.08204	1.39226	2.88153	2.5352	4.37168	3.09497	1.35053
MD02G1191000	transcription factor RAX3-like [Pyrus x bretschneideri, Malus domestica];hypothetical protein PRUPE_ppa022431mg [Prunus persica];transcription factor RAX3 [Prunus mume] * myb domain protein 68 (ATMYB68, MYB68);myb domain protein 84 (RAX3, MYB84, ATMYB84);myb domain protein 36 (MYB36, AtMYB36)	0.0524416	0.219775	0.0959028	0.328355	0.538073	0.926472	0.594161	0.350596	0.28182	2.03187	2.46294	2.73444	0.286592	0.578074	0.272793	2.46593	1.56998	1.75075
MD03G1297100	uncharacterized protein LOC103432638 [Malus domestica];uncharacterized protein LOC103967156 [Pyrus x bretschneideri];uncharacterized protein LOC103449226 [Malus domestica] * myb domain protein 12 (MYB12, ATMYB12, PFG1);myb domain protein 111 (MYB111, ATMYB111, PFG3);myb domain protein 11 (ATMYB11, PFG2, MYB11)	7.59977	5.42727	7.44764	3.93237	2.5934	1.90658	5.64702	3.38503	4.80752	1.1594	1.41937	1.30555	2.04869	2.3667	2.17164	0.656766	0.631592	1.03881
MD04G1060200	myb-related protein 308-like [Malus domestica];transcription repressor MYB5-like [Malus domestica];transcription factor WER-like [Malus domestica] * myb domain protein 66 (WER, ATMYB66, WER1, MYB66);myb domain protein 5 (ATMYB5, MYB5);Duplicated homeodomain-like superfamily protein (TT2, ATMYB123, MYB123, ATTT2)	12.4533	10.438	8.21242	8.70879	11.1642	10.8152	2.1378	0.937077	1.21679	4.20811	2.67523	5.14014	1.95921	1.33115	1.57042	2.55992	2.25952	2.30059
MD04G1080600	protein ODORANT1 [Malus domestica];LOW QUALITY PROTEIN: protein ODORANT1 [Pyrus x bretschneideri];protein ODORANT1-like [Pyrus x bretschneideri] * myb domain protein 85 (MYB85, AtMYB85);myb domain protein 42 (MYB42, AtMYB42);myb domain protein 20 (MYB20, AtMYB20)	0.689892	0.425182	0.853464	6.57022	6.5581	7.5678	1.66674	0.620133	1.09043	7.7084	9.4578	10.062	0.665337	0.805217	0.686076	4.88014	7.00028	6.42065
MD04G1092400	transcription factor RAX2 [Pyrus x bretschneideri, Malus domestica];transcription factor RAX2-like [Malus domestica];hypothetical protein PRUPE_ppa008732mg [Prunus persica] * myb domain protein 36 (MYB36, AtMYB36);myb domain protein 68 (ATMYB68, MYB68);myb domain protein 84 (RAX3, MYB84, ATMYB84)	5.94269	4.79588	6.60875	8.15298	8.27412	8.51253	8.18883	5.10042	7.98397	13.167	13.343	11.8358	5.76022	7.56877	5.63951	15.2906	16.2569	14.4542
MD05G1011100	transcription factor MYB44-like [Pyrus x bretschneideri, Malus domestica];transcription factor LAF1-like [Malus domestica];transcription factor MYB122-like [Pyrus x bretschneideri] * myb domain protein 52 (ATMYB52, BW52, MYB52);myb domain protein 105 (MYB105, LOF2, ATMYB105);myb domain protein 54 (ATMYB54, MYB54)	0	0.0868321	0	0.518925	0.63777	0.528731	0.939001	0.0791536	0.668075	5.12997	4.00255	4.76242	0.396309	0.82222	0.215558	4.21655	6.6755	5.71415
MD05G1089600	transcription factor MYB44-like [Prunus mume, Malus domestica, Fragaria vesca subsp. vesca];hypothetical protein PRUPE_ppa023154mg [Prunus persica];Transcription factor [Morus notabilis] * myb domain protein r1 (ATMYBR1, ATMYB44, MYBR1, MYB44);myb domain protein 73 (MYB73, ATMYB73);myb domain protein 70 (AtMYB70, MYB70)	4.12422	10.8025	4.90242	1.84451	4.0553	1.61914	1.07083	3.34806	1.84696	3.24785	2.49733	2.63323	9.67289	6.21316	5.63155	4.71581	4.40962	5.38772
MD05G1120600	myb-related protein 308-like [Pyrus x bretschneideri, Prunus mume, Malus domestica, Fragaria vesca subsp. vesca];hypothetical protein PRUPE_ppa010277mg [Prunus persica];MYB domain class transcription factor [Theobroma cacao] * myb domain protein 4 (ATMYB4, MYB4);myb domain protein 7 (MYB7, ATMYB7, ATY49);myb domain protein 32 (AtMYB32, MYB32)	4.73198	3.85604	4.32681	8.18312	9.62051	11.3013	9.30783	12.1018	15.1165	13.3159	12.5796	15.1064	5.45937	8.11403	5.47	11.0241	8.17005	13.0502
MD05G1224100	myb-related protein Myb4-like [Pyrus x bretschneideri, Malus domestica];myb-related protein 308-like [Pyrus x bretschneideri];myb-related protein Zm1-like [Malus domestica] * myb domain protein 58 (ATMYB58, MYB58);myb domain protein 63 (ATMYB63, MYB63);myb domain protein 72 (ATMYB72, MYB72)	1.72692	0.875478	1.2225	11.6599	10.2884	13.7236	2.76132	1.06408	1.64653	10.792	10.4652	12.2117	0.532767	0.552665	0.14489	4.85249	3.41489	2.91095
MD05G1239200	transcription repressor MYB6-like isoform X1 [Malus domestica];transcription repressor MYB6 isoform X1 [Malus domestica];transcription repressor MYB6-like [Pyrus x bretschneideri] * myb domain protein 67 (ATY53, ATMYB67, MYB67);myb domain protein 50 (AtMYB50, MYB50);myb domain protein 26 (MYB26)	1.93661	1.67095	1.66662	23.0287	20.0652	25.3247	5.80809	2.12158	5.50974	42.9538	47.3443	50.1261	3.81318	5.71363	1.85182	55.7624	69.8327	65.1492
MD05G1243900	transcription factor MYB86-like [Pyrus x bretschneideri, Prunus mume, Malus domestica];hypothetical protein PRUPE_ppa026618mg [Prunus persica];hypothetical protein POPTR_0001s12240g [Populus trichocarpa] * myb domain protein 67 (ATY53, ATMYB67, MYB67);myb domain protein 55 (MYB55);myb domain protein 50 (AtMYB50, MYB50)	0.177699	0	0.0541613	0.158948	0.0506462	0.0581363	0.0838883	0	0	1.00756	0.577375	0.819413	0.161853	0	0	0.547924	1.26664	0.687818
MD05G1299300	uncharacterized protein LOC103434890 [Malus domestica];uncharacterized protein LOC103941921 [Pyrus x bretschneideri];uncharacterized protein LOC103419745 [Malus domestica] * myb-like HTH transcriptional regulator family protein;Homeodomain-like superfamily protein;Homeodomain-like superfamily protein (KAN4, ATS)	3.57005	3.77742	5.33288	9.8013	10.5176	11.2404	16.7201	8.06833	12.9169	34.8396	36.24	35.7333	11.9766	14.5335	11.0781	26.1849	21.7688	26.4742
MD05G1326500	protein ODORANT1-like [Malus domestica];transcription factor RAX2 [Pyrus x bretschneideri];LOW QUALITY PROTEIN: protein ODORANT1-like [Malus domestica] * MYB-like 102 (ATMYB102, ATM4, MYB102);myb domain protein 74 (AtMYB74, MYB74);myb domain protein 41 (AtMYB41, MYB41)	2.41853	0.858959	1.91159	8.94662	5.71309	8.32826	3.0769	1.7226	2.4232	10.5754	10.8974	13.6534	1.34412	2.34969	1.54595	10.5225	7.94761	12.4356
MD05G1327500	myb-related protein Myb4-like [Pyrus x bretschneideri, Prunus mume, Malus domestica];hypothetical protein PRUPE_ppa015081mg, partial [Prunus persica];myb-related protein Zm1-like [Fragaria vesca subsp. vesca] * myb domain protein 74 (AtMYB74, MYB74);myb domain protein 15 (MYB15, ATY19, ATMYB15);myb domain protein 14 (ATMYB14, MYB14AT, MYB14)	3.37957	4.16046	5.71687	1.1336	2.67293	0.248775	0.239315	0.242078	0.113511	0	0	0.269724	0.230866	0.465671	0.878998	0.390776	0	0.245274
MD06G1037300	transcription factor MYB39-like [Pyrus x bretschneideri, Malus domestica];transcription factor MYB39 [Prunus mume];hypothetical protein PRUPE_ppa019280mg [Prunus persica] * myb domain protein 9 (AtMYB9, MYB9);myb domain protein 39 (MYB39);myb domain protein 93 (AtMYB93, MYB93)	0	0.118356	0	0.757842	1.11078	1.05331	0.319975	0.053945	0	1.86819	2.10218	2.04359	0	0.124525	0	0.653108	0.322089	0.163972
MD06G1167200	transcription factor MYB86-like [Pyrus x bretschneideri, Prunus mume, Malus domestica];hypothetical protein PRUPE_ppa018561mg [Prunus persica];Myb domain protein 86 [Theobroma cacao] * myb domain protein 86 (ATMYB86, MYB86);myb domain protein 55 (MYB55);myb domain protein 55 (MYB55, AtMYB55)	1.64308	2.16186	2.37588	3.96477	5.88094	6.07561	3.46345	2.37212	3.18287	3.35822	4.80818	3.6189	1.93162	3.45392	2.83245	4.3005	3.21396	2.82866
MD06G1174200	transcription factor WER-like isoform X1 [Malus domestica];transcription factor WER-like isoform X2 [Malus domestica];transcription factor WER-like [Pyrus x bretschneideri] * myb domain protein 66 (WER, ATMYB66, WER1, MYB66);myb domain protein 23 (MYB23, ATMYB23, ATMYBRTF);myb domain protein 0 (GL1, ATMYB0, ATGL1, MYB0)	0.971761	0.661783	0.39985	0.304226	0.124633	0.0953769	1.85794	0.835286	0.456945	0.183665	0.129167	0.361929	0.995747	0.964073	1.51648	0.449455	0.346336	0.141052
MD06G1192900	myb-related protein 306-like [Pyrus x bretschneideri, Malus domestica];LOW QUALITY PROTEIN: myb-related protein 306-like [Malus domestica];hypothetical protein PRUPE_ppa007562mg [Prunus persica] * myb domain protein 94 (MYB94, ATMYBCP70, ATMYB94);myb domain protein 96 (MYB96);myb domain protein 96 (MYB96, MYBCOV1, ATMYB96)	12.2774	11.4461	13.7949	7.04205	3.85506	3.09763	46.0729	32.0305	42.1686	4.22795	6.02369	5.8312	38.002	38.9571	35.2702	17.1371	19.6287	11.3268
MD06G1217200	transcription factor WER-like [Pyrus x bretschneideri, Malus domestica];transcription factor MYB108-like [Pyrus x bretschneideri, Malus domestica];hypothetical protein PRUPE_ppa008877mg [Prunus persica] * myb domain protein 116 (MYB116, AtMYB116);myb domain protein 62 (MYB62, AtMYB62, BW62B, BW62C);myb domain protein 116 (MYB116)	3.11755	4.9832	2.88716	0.679269	1.53786	0.392286	25.529	39.3942	36.5144	23.1912	13.565	18.8842	69.6784	68.07	66.3754	52.4081	54.0163	48.4424
MD06G1235300	transcriptional activator Myb-like [Pyrus x bretschneideri, Malus domestica];transcriptional activator Myb [Pyrus x bretschneideri, Malus domestica];transcription factor WER [Prunus mume] * myb domain protein 52 (ATMYB52, BW52, MYB52);myb domain protein 54 (ATMYB54, MYB54);myb domain protein 105 (MYB105, LOF2, ATMYB105)	0.421795	0.294614	0.342827	1.67683	1.88339	2.43792	1.99122	0.179041	1.63707	8.01629	9.34423	10.8721	0.192092	0.154985	0	3.57659	4.00874	2.17686
MD07G1140400	myb-related protein Hv1 [Malus domestica];myb-related protein Myb4-like [Malus domestica];transcription factor MYB51-like [Malus domestica] * myb domain protein 17 (AtMYB17, MYB17);myb domain protein 16 (ATMYB16, ATMIXTA, MYB16);myb domain protein 106 (MYB106, NOK, AtMYB106)	0.120699	0.126458	0.0551821	0.593793	0.722412	0.888481	0.341878	0.0576377	0	0.912492	0.962604	0.577979	0.164904	0.532196	0.078482	0.46521	0.516205	0.700783
MD07G1153200	myb-related protein 308-like [Pyrus x bretschneideri, Prunus mume, Malus domestica];hypothetical protein PRUPE_ppa009439mg [Prunus persica];transcription factor MYB12-like [Fragaria vesca subsp. vesca] * myb domain protein 4 (ATMYB4, MYB4);myb domain protein 7 (MYB7, ATMYB7, ATY49);myb domain protein 3 (ATMYB3, MYB3)	169.86	172.939	158.099	142.901	137.389	126.971	80.1441	38.9821	50.2511	232.432	224.737	220.997	12.1612	13.0656	7.43717	119.81	124.659	116.214
MD08G1070700	uncharacterized protein LOC103440900 [Malus domestica];myb-related protein 308-like [Pyrus x bretschneideri];transcription repressor MYB6-like [Pyrus x bretschneideri] * Duplicated homeodomain-like superfamily protein (TT2, ATMYB123, MYB123, ATTT2);myb domain protein 7 (MYB7, ATMYB7, ATY49);myb domain protein 3 (ATMYB3, MYB3)	8.39066	6.47758	7.11699	9.77657	8.54308	8.61456	3.3617	0.843539	1.03828	7.61625	5.62538	7.98891	1.35754	1.27785	0.717875	6.34036	8.10564	7.21133
MD08G1070800	transcription repressor MYB6-like [Pyrus x bretschneideri, Malus domestica];transcription factor WER-like [Prunus mume];hypothetical protein PRUPE_ppa023812mg [Prunus persica] * myb domain protein 5 (ATMYB5, MYB5);myb domain protein 12 (MYB12, ATMYB12, PFG1);myb domain protein 15 (MYB15, ATY19, ATMYB15)	13.8493	10.0749	13.2847	6.63802	5.49629	5.18067	4.66294	2.59548	1.40426	3.60529	3.65856	2.33575	2.85607	3.62935	2.78652	4.55234	6.33282	2.8826
MD08G1076200	transcription factor RAX2-like [Malus domestica];snRNA-activating protein complex subunit 4-like [Pyrus x bretschneideri];transcription factor RAX1-like [Pyrus x bretschneideri] * myb domain protein 84 (RAX3, MYB84, ATMYB84);myb domain protein 68 (ATMYB68, MYB68);myb domain protein 36 (MYB36, AtMYB36)	0.528976	0.352683	0.131914	4.68855	3.12493	3.49268	1.70263	0.459279	0.710677	11.3156	12.9971	10.4904	0.459907	0.583101	0.187612	5.78287	6.23853	4.32768
MD08G1117600	myb-related protein 3R-1 [Malus domestica];myb-related protein 3R-1-like isoform X1 [Pyrus x bretschneideri, Malus domestica];myb-related protein 3R-1-like isoform X2 [Malus domestica] * Homeodomain-like protein (PC-MYB1, MYB3R-1, ATMYB3R-1, ATMYB3R1);myb domain protein 3r-4 (MYB3R-4, AtMYB3R4);Homeodomain-like protein (PC-MYB1, MYB3R-1, ATMYB3R-1, ATMYB3R1, MYB3R1)	2.02598	1.45817	1.82029	2.31645	2.31975	3.8559	0.598807	0.487942	0.473373	1.94787	2.24803	2.5496	0.240694	0.271877	0.137463	1.10001	0.853913	1.09958
MD08G1183100	myb-related protein 315-like [Malus domestica];transcription factor MYB39-like [Pyrus x bretschneideri];protein ODORANT1-like [Malus domestica] * myb domain protein 93 (AtMYB93, MYB93);myb domain protein 92 (MYB92, ATMYB92, ATMYB64);myb domain protein 53 (AtMYB53, MYB53)	1.84176	1.02157	1.78313	16.3772	15.0066	24.7224	4.83318	1.44859	2.83828	30.5608	42.5295	34.6437	0.814095	1.67194	0.986232	12.6106	11.8153	12.4231
MD08G1220500	LOW QUALITY PROTEIN: transcription repressor MYB6-like [Malus domestica];transcription repressor MYB6-like [Pyrus x bretschneideri];hypothetical protein PRUPE_ppa008906mg [Prunus persica] * myb domain protein 6 (AtMYB6, MYB6);myb domain protein 4 (ATMYB4, MYB4);myb domain protein 3 (ATMYB3, MYB3)	0.568117	0.412078	0.239757	0.977246	1.23308	1.6728	0.309459	0	0.176138	0.949857	1.00686	0.837073	0.238827	0.289037	0.511486	0.269501	0.186902	0.126866
MD09G1018500	neurofilament heavy polypeptide-like [Pyrus x bretschneideri, Malus domestica];myb-like protein V [Pyrus x bretschneideri];neurofilament heavy polypeptide [Pyrus x bretschneideri] * unknown protein; FUNCTIONS IN: molecular_function unknown; INVOLVED IN: biological_process unknown; LOCATED IN: plasma membrane; EXPRESSED IN: 24 plant structures; EXPRESSED DURING: 15 growth stages; BEST Arabidopsis …	1.86068	0.880401	1.92089	1.93278	2.15548	2.68043	0.552537	0.601911	0.645113	2.24049	2.1807	1.94808	0.0820046	0.0661634	0.156112	0.740296	0.299485	0.958348
MD09G1051000	myb-related protein 306 [Pyrus x bretschneideri, Prunus mume, Malus domestica];myb-related protein 306-like [Pyrus x bretschneideri, Malus domestica];hypothetical protein PRUPE_ppa008366mg [Prunus persica] * myb domain protein 30 (ATMYB30, MYB30);myb domain protein 94 (MYB94, ATMYBCP70, ATMYB94);myb domain protein 31 (ATY13, ATMYB31, MYB31)	22.9461	25.9508	18.9225	22.6348	19.1002	17.7504	31.7887	33.3505	58.5828	12.1594	12.9855	11.3721	29.3967	32.1494	24.9136	31.4366	26.4957	26.6141
MD09G1054000	transcription factor MYB34-like [Malus domestica];transcription factor MYB34 [Pyrus x bretschneideri, Malus domestica];myb-related protein 330-like [Pyrus x bretschneideri] * myb domain protein 16 (ATMYB16, ATMIXTA, MYB16);myb domain protein 106 (MYB106, NOK, AtMYB106);myb domain protein 17 (AtMYB17, MYB17)	16.014	16.6328	15.0865	8.34023	4.89018	4.93297	24.7906	25.2589	28.6397	4.71688	4.30018	4.24181	20.4109	20.7474	21.6369	5.53098	4.99086	3.52188
MD09G1097700	protein ODORANT1-like [Pyrus x bretschneideri];myb-related protein 308-like [Pyrus x bretschneideri, Malus domestica];myb-related protein 315 [Prunus mume] * MYB-like 102 (ATMYB102, ATM4, MYB102);myb domain protein 74 (AtMYB74, MYB74);myb domain protein 41 (AtMYB41, MYB41)	0.110203	0.461846	0.503837	2.85866	2.87394	3.67754	0.31215	0.210503	0.0740288	0.67693	0.8789	0.234542	0	0.121479	0.143315	0.382281	0.157106	0.319923
MD09G1098600	myb-related protein Myb4-like [Pyrus x bretschneideri, Prunus mume, Malus domestica];hypothetical protein PRUPE_ppa026553mg [Prunus persica];Myb-related protein Myb4 [Morus notabilis] * myb domain protein 15 (MYB15, ATY19, ATMYB15);myb domain protein 14 (ATMYB14, MYB14AT, MYB14);myb domain protein 41 (AtMYB41, MYB41)	2.95633	4.64609	3.84687	0.864506	1.7986	1.5066	7.40758	5.0497	5.49944	14.4523	10.3278	15.1247	14.9912	18.8009	25.2116	11.6137	14.4267	9.15996
MD09G1183800	transcription factor WER-like [Pyrus x bretschneideri, Malus domestica];transcription factor MYB114-like [Pyrus x bretschneideri];hypothetical protein PRUPE_ppa024533mg [Prunus persica] * myb domain protein 66 (WER, ATMYB66, WER1, MYB66);myb domain protein 5 (ATMYB5, MYB5);high response to osmotic stress 10 (HOS10, MYB8)	2.34362	2.13517	2.70198	4.51163	4.44338	3.20032	9.38018	5.30382	6.63953	16.5143	15.8918	18.1623	6.05588	7.07633	5.03547	14.0601	20.8453	17.9703
MD09G1271400	protein ODORANT1-like [Pyrus x bretschneideri, Prunus mume, Malus domestica];hypothetical protein PRUPE_ppa009966mg [Prunus persica];Myb domain protein 20 [Theobroma cacao] * myb domain protein 43 (MYB43, AtMYB43);myb domain protein 20 (MYB20, AtMYB20);myb domain protein 85 (MYB85, AtMYB85)	3.66235	4.68255	4.48394	16.3239	12.3134	13.7689	0	0	0	0	0.165018	0.0660547	0.169616	0.13685	0	0	0	0
MD09G1278600	transcription factor MYB75-like [Pyrus x bretschneideri, Malus domestica];transcription factor MYB90-like [Pyrus x bretschneideri];hypothetical protein PRUPE_ppa026640mg [Prunus persica] * myb domain protein 113 (MYB113, AtMYB113);myb domain protein 114 (MYB114, AtMYB114);production of anthocyanin pigment 1 (PAP1, MYB75, SIAA1, ATMYB75)	0.973726	0.590634	0.796631	0.0916816	0.657292	0.855098	1.45161	1.1747	1.58361	0.290583	0.272481	0.436284	0.42011	0.564925	0.199941	0.0790112	0.292241	0.446329
MD10G1010900	transcription factor LAF1-like [Malus domestica];transcription factor MYB122-like [Pyrus x bretschneideri];transcription factor MYB44-like [Pyrus x bretschneideri] * myb domain protein 52 (ATMYB52, BW52, MYB52);myb domain protein 105 (MYB105, LOF2, ATMYB105);myb domain protein 54 (ATMYB54, MYB54)	0.283317	0.25443	0.22205	2.02737	2.14561	2.97934	1.49034	0.618483	1.90318	12.0099	7.38829	11.1981	0.663566	1.82922	0.736885	13.2911	15.8674	11.9847
MD10G1124100	myb-related protein 308-like [Pyrus x bretschneideri, Prunus mume, Malus domestica, Fragaria vesca subsp. vesca];hypothetical protein PRUPE_ppa010277mg [Prunus persica];MYB domain class transcription factor [Theobroma cacao] * myb domain protein 4 (ATMYB4, MYB4);myb domain protein 7 (MYB7, ATMYB7, ATY49);myb domain protein 32 (AtMYB32, MYB32)	6.9744	6.22463	8.10932	10.3589	12.6997	11.8736	8.10926	6.61989	8.27111	22.5391	17.3201	22.4941	5.29374	7.45074	5.26279	20.8082	20.4991	20.4968
MD10G1205400	myb-related protein Zm1-like [Malus domestica];myb-related protein 308-like [Pyrus x bretschneideri];myb-related protein Myb4-like [Malus domestica] * myb domain protein 63 (ATMYB63, MYB63);myb domain protein 58 (ATMYB58, MYB58);myb domain protein 72 (ATMYB72, MYB72)	0	0	0	0.0495565	0.0947426	0.054377	0.627711	0.0529133	0.297733	2.51309	0.54004	3.4784	0	0.122143	0	0.939571	1.42168	1.04543
MD10G1217300	transcription repressor MYB6-like [Pyrus x bretschneideri];transcription repressor MYB6-like isoform X1 [Malus domestica];transcription repressor MYB6 isoform X1 [Malus domestica] * myb domain protein 67 (ATY53, ATMYB67, MYB67);myb domain protein 26 (MYB26);myb domain protein 61 (MYB61, ATMYB61)	0	0	0.183576	0.359162	0.686649	0.788197	0.284334	0	0.539457	1.70754	1.60116	1.28185	0	0	0	3.09526	3.72076	1.74849
MD10G1225800	transcription factor MYB86-like [Pyrus x bretschneideri, Prunus mume, Malus domestica];hypothetical protein PRUPE_ppa026618mg [Prunus persica];hypothetical protein POPTR_0001s12240g [Populus trichocarpa] * myb domain protein 67 (ATY53, ATMYB67, MYB67);myb domain protein 50 (AtMYB50, MYB50);myb domain protein 86 (ATMYB86, MYB86)	0.235784	0.555826	0.161697	4.95623	4.18327	7.11612	0.417409	0.394081	0.791936	6.79595	5.53684	6.77445	0.88588	0.649774	0.153314	3.18073	7.73107	2.65238
MD10G1304600	LOW QUALITY PROTEIN: protein ODORANT1-like [Malus domestica];protein ODORANT1-like [Pyrus x bretschneideri];transcription factor RAX2 [Pyrus x bretschneideri] * MYB-like 102 (ATMYB102, ATM4, MYB102);myb domain protein 74 (AtMYB74, MYB74);myb domain protein 41 (AtMYB41, MYB41)	6.40101	5.27952	4.98122	20.0597	16.4581	20.3178	7.65093	3.59865	5.73314	27.1991	30.5332	32.5117	4.34166	7.20609	4.90009	34.5049	37.666	35.2536
MD11G1114100	transcription factor MYB48-like isoform X2 [Pyrus x bretschneideri, Malus domestica];transcription factor MYB59-like isoform X1 [Pyrus x bretschneideri, Malus domestica];transcription factor MYB48 isoform X2 [Malus domestica] * myb domain protein 48 (MYB48);myb domain protein 48 (ATMYB48-2);myb domain protein 48 (ATMYB48, ATMYB48-3, MYB48)	0.500448	0	1.16942	0.895279	1.47388	1.91015	0.472504	0.212427	0.672349	2.31209	2.90717	2.30769	0.379852	0	0.28925	1.37165	1.42688	1.45281
MD11G1146200	transcription factor RAX2-like [Malus domestica];transcription factor RAX1-like [Pyrus x bretschneideri, Malus domestica];hypothetical protein PRUPE_ppa007823mg [Prunus persica] * myb domain protein 36 (MYB36, AtMYB36);Duplicated homeodomain-like superfamily protein (RAX2, MYB38, ATMYB38, BIT1);myb domain protein 84 (RAX3, MYB84, ATMYB84)	0.68737	0.617286	1.03256	3.9086	4.19804	4.81888	5.21509	3.18863	3.23217	26.9572	23.7116	25.8621	1.54283	3.62615	1.21315	13.0574	11.059	10.1198
MD11G1215600	transcription factor MYB86-like [Malus domestica];transcription factor MYB76-like [Prunus mume];uncharacterized protein LOC101303499 [Fragaria vesca subsp. vesca] * myb domain protein 101 (MYB101, ATMYB101, ATM1);myb domain protein 97 (MYB97, AtMYB97);myb domain protein 120 (ATMYB120, MYB120)	0.0733803	0	0	0	0.0627427	0.144043	0.831395	0.911078	0.443637	0.069345	0.195075	0	0.100255	0.242666	0.0954281	0.0282829	0.0523054	0
MD11G1316800	uncharacterized protein LOC103449226 [Malus domestica];uncharacterized protein LOC103931986 [Pyrus x bretschneideri];uncharacterized protein LOC103432638 [Malus domestica] * myb domain protein 12 (MYB12, ATMYB12, PFG1);myb domain protein 111 (MYB111, ATMYB111, PFG3);myb domain protein 11 (ATMYB11, PFG2, MYB11)	0.938101	0.415826	0.593846	0.161367	0.246803	0.106238	1.53298	0.964867	1.59965	0.51145	0.415644	0.575922	0.147886	0	0.187686	0.250319	0.257184	0.104743
MD12G1012700	transcription factor MYB122 [Malus domestica];myb-related protein 330-like [Pyrus x bretschneideri];myb-like protein Q [Malus domestica] * myb domain protein 105 (MYB105, LOF2, ATMYB105);myb domain protein 117 (MYB117, AtMYB117, LOF1);myb domain protein 56 (AtMYB56, MYB56)	8.77466	9.10898	8.71036	8.83282	10.1871	8.45417	4.14235	1.56331	2.55963	8.54571	9.46384	7.88111	5.38925	5.6201	4.99017	8.37747	7.03879	6.66038
MD12G1110500	transcription factor RAX2-like [Malus domestica];transcription factor RAX2 [Pyrus x bretschneideri, Malus domestica];hypothetical protein PRUPE_ppa008732mg [Prunus persica] * myb domain protein 36 (MYB36, AtMYB36);myb domain protein 68 (ATMYB68, MYB68);myb domain protein 84 (RAX3, MYB84, ATMYB84)	2.36026	1.63303	2.11744	10.7551	12.4894	12.5881	1.70288	0.467852	2.51286	16.1182	15.1931	15.6858	0.243372	0.687257	0.694962	9.0628	6.28515	8.08004
MD13G1013200	putative Myb family transcription factor At1g14600 [Malus domestica];LOW QUALITY PROTEIN: putative Myb family transcription factor At1g14600 [Pyrus x bretschneideri];putative Myb family transcription factor At1g14600 isoform X2 [Malus domestica] * Homeodomain-like superfamily protein;myb-like HTH transcriptional regulator family protein;Homeodomain-like superfamily protein (KAN2)	9.53681	12.1959	10.8041	14.7401	12.6512	13.5586	18.0252	12.5909	14.3671	37.8718	35.1708	37.0493	16.6702	16.3873	10.8976	36.9469	35.8886	36.032
MD13G1026400	myb-related protein 308-like [Pyrus x bretschneideri, Malus domestica];transcription repressor MYB4-like [Prunus mume];hypothetical protein PRUPE_ppa010846mg [Prunus persica] * myb domain protein 6 (AtMYB6, MYB6);myb domain protein 4 (ATMYB4, MYB4);myb domain protein 7 (MYB7, ATMYB7, ATY49)	0.666047	1.2212	0.913526	6.35481	5.26781	8.77067	4.32339	1.0602	4.54872	24.967	23.9035	30.5949	1.8958	1.46839	0.793986	24.3023	24.1335	21.1079
MD13G1045700	uncharacterized protein LOC103929184 [Pyrus x bretschneideri];uncharacterized protein LOC103947165 [Pyrus x bretschneideri];uncharacterized protein LOC103402722 [Malus domestica] * myb-like transcription factor family protein;myb-like transcription factor family protein (HRS1);Homeodomain-like superfamily protein	6.43269	8.87815	4.66594	6.22417	7.77429	6.46536	5.34352	4.6668	4.73664	15.8111	13.5107	14.0196	7.94357	7.53407	9.25026	10.9664	8.50912	9.69625
MD13G1075000	transcription factor MYB51 isoform X1 [Malus domestica];transcription factor MYB51 [Malus domestica];transcription factor MYB51 isoform X2 [Malus domestica] * myb domain protein 88 (MYB88);Duplicated homeodomain-like superfamily protein (FLP, MYB124);Duplicated homeodomain-like superfamily protein (FLP, AtMYB124, MYB124)	3.97161	5.22077	6.65408	4.87643	5.2309	7.2635	2.30581	1.31936	0.762263	4.00964	5.11515	4.30508	3.3366	2.80082	1.66817	4.96314	4.00907	4.51161
MD13G1148200	transcription factor MYB108-like [Malus domestica];transcription factor MYB108 [Pyrus x bretschneideri, Malus domestica];hypothetical protein PRUPE_ppa025672mg [Prunus persica] * myb domain protein 108 (MYB108, AtMYB108, BOS1);myb domain protein 78 (AtMYB78, MYB78);myb domain protein 78 (MYB78)	0.297364	0.17803	0.271903	1.32993	1.67083	0.625412	0.300815	0.68972	0.856087	3.77359	2.55977	3.48079	1.0447	2.15405	1.71257	1.63733	2.42241	2.09648
MD13G1158000	myb-related protein P-like [Pyrus x bretschneideri];uncharacterized protein LOC103417422 [Malus domestica];uncharacterized protein LOC103403724 [Malus domestica] * myb domain protein 111 (MYB111, ATMYB111, PFG3);myb domain protein 12 (MYB12, ATMYB12, PFG1);myb domain protein 11 (ATMYB11, PFG2, MYB11)	0.108435	0	0.0991508	0	0	0	1.15178	0.466033	1.38398	0.307417	0	0.11539	0.592597	1.19531	1.55117	0.961267	0.927513	0.393488
MD14G1069500	uncharacterized protein LOC103415011 [Malus domestica];myb-like protein F, partial [Pyrus x bretschneideri];uncharacterized protein LOC103963095 [Pyrus x bretschneideri] * Remorin family protein	3.09579	2.10827	2.61841	5.9882	5.72415	8.27983	16.3867	9.86792	10.6059	15.9808	15.6025	14.8657	14.3806	12.925	14.745	20.3442	21.7909	23.5913
MD14G1180900	transcription factor WER-like [Pyrus x bretschneideri, Malus domestica];transcription factor WER-like isoform X2 [Malus domestica];transcription factor WER-like isoform X1 [Malus domestica] * myb domain protein 66 (WER, ATMYB66, WER1, MYB66);myb domain protein 23 (MYB23, ATMYB23, ATMYBRTF);myb domain protein 5 (ATMYB5, MYB5)	30.989	24.0642	21.478	9.03778	10.0643	10.4792	7.08109	5.07369	2.86887	4.8234	5.49212	3.10367	24.1935	16.879	16.9328	15.3768	14.4785	13.5321
MD14G1181000	transcription factor WER-like [Pyrus x bretschneideri, Prunus mume, Malus domestica];hypothetical protein PRUPE_ppa010908mg [Prunus persica];transcription factor WER [Vitis vinifera] * myb domain protein 66 (WER, ATMYB66, WER1, MYB66);myb domain protein 23 (MYB23, ATMYB23, ATMYBRTF);myb domain protein 0 (GL1, ATMYB0, ATGL1, MYB0)	27.6137	24.563	26.1868	10.8826	10.4612	10.8007	7.16331	5.87515	3.67316	5.03819	5.08774	4.58227	23.9063	20.0416	21.6885	11.8023	14.6161	13.3936
MD14G1200100	myb-related protein 306-like [Pyrus x bretschneideri, Malus domestica];LOW QUALITY PROTEIN: myb-related protein 306-like [Malus domestica];hypothetical protein PRUPE_ppa007562mg [Prunus persica] * myb domain protein 94 (MYB94, ATMYBCP70, ATMYB94);myb domain protein 96 (MYB96);myb domain protein 96 (MYB96, MYBCOV1, ATMYB96)	1.15088	0.689025	0.350779	0.196083	0.234296	0.161367	4.42409	3.34984	5.59578	0	0.485638	0.233274	2.84527	2.71851	2.28064	0.21123	0.703155	0.159097
MD14G1234500	myb-related protein Zm38-like [Pyrus x bretschneideri, Malus domestica];transcription repressor MYB6-like [Malus domestica];myb-related protein 308-like [Pyrus x bretschneideri] * myb domain protein 6 (AtMYB6, MYB6);myb domain protein 3 (ATMYB3, MYB3);myb domain protein 4 (ATMYB4, MYB4)	7.56708	8.29977	7.62189	6.7157	7.43053	8.52942	4.43744	2.31492	4.05065	5.92189	4.45286	7.36039	0.969233	1.7595	2.07577	7.10916	5.98376	6.52157
MD14G1234600	myb-related protein 308-like [Pyrus x bretschneideri, Prunus mume, Malus domestica, Fragaria vesca subsp. vesca];hypothetical protein PRUPE_ppa011954mg [Prunus persica];transcription repressor MYB6-like [Nelumbo nucifera] * myb domain protein 4 (ATMYB4, MYB4);myb domain protein 6 (AtMYB6, MYB6);myb domain protein 7 (MYB7, ATMYB7, ATY49)	6.07727	4.99391	5.50243	4.84974	4.9925	6.43257	4.13468	1.93473	3.60211	5.06742	4.59335	5.57939	0.488413	1.24787	1.23972	4.54693	2.46322	4.84302
MD14G1242300	transcriptional activator Myb [Pyrus x bretschneideri, Malus domestica];transcriptional activator Myb-like [Pyrus x bretschneideri, Malus domestica];transcription factor WER [Prunus mume] * myb domain protein 52 (ATMYB52, BW52, MYB52);myb domain protein 54 (ATMYB54, MYB54);myb domain protein 105 (MYB105, LOF2, ATMYB105)	0.637757	0.411192	0.493435	7.63538	5.70473	8.57069	2.22331	0.515392	1.05455	10.7556	15.9544	12.1115	0.804307	0.703013	0.255193	5.59692	3.70668	4.55735
MD15G1051400	transcription repressor MYB6-like [Pyrus x bretschneideri, Malus domestica];uncharacterized protein LOC103440900 [Malus domestica];myb-related protein 308-like [Pyrus x bretschneideri] * myb domain protein 7 (MYB7, ATMYB7, ATY49);myb domain protein 4 (ATMYB4, MYB4);myb domain protein 3 (ATMYB3, MYB3)	54.3854	54.5556	38.0901	21.9574	34.9114	27.6627	29.0299	7.34128	7.55094	25.3849	30.4685	23.7474	6.09787	3.91771	4.72939	10.2579	16.3783	16.0761
MD15G1063300	transcription factor RAX3-like [Malus domestica];transcription factor RAX1-like [Pyrus x bretschneideri];snRNA-activating protein complex subunit 4-like [Pyrus x bretschneideri] * myb domain protein 84 (RAX3, MYB84, ATMYB84);myb domain protein 68 (ATMYB68, MYB68);myb domain protein 36 (MYB36, AtMYB36)	6.08794	2.96671	4.35841	23.2174	23.162	24.4104	6.0822	2.29871	5.19913	39.5586	39.3943	40.7787	2.06328	2.341	0.552357	24.5925	18.2326	20.6875
MD15G1088000	transcription factor MYB44-like [Malus domestica];transcriptional activator Myb-like [Pyrus x bretschneideri, Malus domestica];hypothetical protein PRUPE_ppa010735mg [Prunus persica] * myb domain protein 73 (MYB73, ATMYB73);myb domain protein 77 (MYB77);myb domain protein r1 (ATMYBR1, ATMYB44, MYBR1, MYB44)	14.0839	15.6448	9.69728	11.2317	8.26996	6.32866	2.52332	2.674	2.73566	5.21151	5.63869	8.39641	4.17297	3.55391	2.31703	7.78282	5.20093	10.4678
MD15G1204700	myb-like protein J [Pyrus x bretschneideri, Malus domestica];hypothetical protein PRUPE_ppa008425mg [Prunus persica];uncharacterized protein LOC103340749 [Prunus mume] * myb-like transcription factor family protein;Homeodomain-like superfamily protein;Homeodomain-like transcriptional regulator	1.19279	0.288393	1.00676	0.984851	0.862972	1.80108	2.20906	2.14694	2.52703	8.19385	7.39884	9.47084	3.63535	2.73081	2.08812	8.98254	7.19417	10.4547
MD15G1302300	transcription factor RAX3-like [Pyrus x bretschneideri, Malus domestica];transcription factor RAX3 [Prunus mume];hypothetical protein PRUPE_ppa022431mg [Prunus persica] * myb domain protein 84 (RAX3, MYB84, ATMYB84);myb domain protein 68 (ATMYB68, MYB68);myb domain protein 36 (MYB36, AtMYB36)	1.28068	4.02535	2.19567	1.241	0.912521	0.628484	4.68553	1.88566	2.58088	9.73245	9.93002	12.4357	4.66592	7.05859	5.34339	14.8084	11.4869	14.7164
MD15G1323500	transcription factor MYB39-like [Pyrus x bretschneideri, Malus domestica];hypothetical protein PRUPE_ppa019923mg [Prunus persica];transcription factor MYB28 [Prunus mume] * myb domain protein 93 (AtMYB93, MYB93);myb domain protein 92 (MYB92, ATMYB92, ATMYB64);myb domain protein 9 (AtMYB9, MYB9)	0.907944	0.901199	1.31085	9.74562	8.78472	11.3971	10.4223	3.14911	5.45708	51.8873	61.0622	64.2251	0.979321	1.68563	1.1186	18.7867	26.841	24.1382
MD15G1369700	protein ODORANT1-like [Malus domestica];transcription factor MYB39-like [Pyrus x bretschneideri];myb-related protein 315-like [Malus domestica] * myb domain protein 93 (AtMYB93, MYB93);myb domain protein 92 (MYB92, ATMYB92, ATMYB64);myb domain protein 9 (AtMYB9, MYB9)	2.19064	1.88321	1.64354	15.525	15.5129	16.5942	12.9668	4.82815	6.64086	72.2967	77.947	85.3552	1.61158	1.79561	1.16875	22.6888	25.7044	23.7257
MD15G1411200	transcription repressor MYB6-like [Pyrus x bretschneideri];LOW QUALITY PROTEIN: transcription repressor MYB6-like [Malus domestica];hypothetical protein PRUPE_ppa008906mg [Prunus persica] * myb domain protein 3 (ATMYB3, MYB3);myb domain protein 6 (AtMYB6, MYB6);myb domain protein 4 (ATMYB4, MYB4)	0.739205	0.637803	0.993989	3.81164	4.01535	5.63344	0.246328	0.373759	0.525769	0.862922	0.924761	0.694071	0.237632	0.239659	0.169642	0.804457	0.991822	0.315578
MD16G1010100	putative Myb family transcription factor At1g14600 isoform X2 [Malus domestica];putative Myb family transcription factor At1g14600 isoform X1 [Malus domestica];LOW QUALITY PROTEIN: putative Myb family transcription factor At1g14600 [Pyrus x bretschneideri] * Homeodomain-like superfamily protein;myb-like HTH transcriptional regulator family protein;Homeodomain-like superfamily protein (KAN2)	0.62992	0.42427	0.822834	4.91005	3.69328	4.28364	2.93125	1.07431	1.39034	18.8789	24.9992	20.3011	1.29094	2.33111	0.760672	17.2728	15.5228	17.6989
MD16G1076100	uncharacterized protein LOC103402919 [Malus domestica];transcription factor MYB51 isoform X3 [Malus domestica];transcription factor MYB51 isoform X2 [Malus domestica] * myb domain protein 88 (MYB88);Duplicated homeodomain-like superfamily protein (FLP, MYB124);Duplicated homeodomain-like superfamily protein (FLP, AtMYB124, MYB124)	1.34594	1.13275	1.53333	1.77627	1.45269	2.31721	1.84369	1.77015	1.98613	8.0069	5.67018	6.90304	2.32122	2.62681	2.35292	10.1542	8.43004	8.3911
MD16G1083300	transcription factor MYB1R1 [Pyrus x bretschneideri, Malus domestica];transcription factor MYB1R1-like [Malus domestica];hypothetical protein PRUPE_ppa008539mg [Prunus persica] * myb-like transcription factor family protein;Homeodomain-like superfamily protein;Duplicated homeodomain-like superfamily protein	15.6699	11.7217	20.9918	10.0686	7.72307	9.73832	2.13203	1.69918	1.51688	3.26557	5.9727	5.02432	2.15025	1.20687	2.26918	4.45722	6.82854	7.00231
MD16G1218000	uncharacterized protein LOC103420593 [Malus domestica];myb-related protein Myb4-like [Pyrus x bretschneideri, Malus domestica];hypothetical protein PRUPE_ppa020190mg [Prunus persica] * myb domain protein 15 (MYB15, ATY19, ATMYB15);myb domain protein 14 (ATMYB14, MYB14AT, MYB14);myb domain protein 13 (ATMYB13, ATMYBLFGN, MYB13)	24.055	32.436	22.1939	21.3613	18.4146	18.4956	3.44367	1.03674	2.21674	12.0637	10.2733	9.47209	6.4069	7.89746	5.19494	12.719	4.27113	12.2269
MD16G1268900	dnaJ homolog subfamily C member 2-like [Pyrus x bretschneideri, Malus domestica];dnaJ homolog subfamily C member 2 [Prunus mume];hypothetical protein PRUPE_ppa008663mg [Prunus persica] * Duplicated homeodomain-like superfamily protein;DnaJ domain ;Myb-like DNA-binding domain	0.756725	0.528554	0.499728	1.80499	2.33648	2.5995	0.535853	0.562116	0.225923	1.62886	1.41563	1.61051	0.459498	0.648786	0.492045	1.29629	0.599326	0.732263
MD17G1050900	myb-related protein 306-like [Pyrus x bretschneideri, Malus domestica];myb-related protein 306 [Pyrus x bretschneideri, Prunus mume, Malus domestica];hypothetical protein PRUPE_ppa008366mg [Prunus persica] * myb domain protein 94 (MYB94, ATMYBCP70, ATMYB94);myb domain protein 30 (ATMYB30, MYB30);myb domain protein 96 (MYB96)	35.7238	32.9139	27.973	21.5129	16.2773	13.8788	49.4286	45.9029	34.6277	12.4376	10.8298	12.0047	48.3257	54.7939	47.2723	16.3054	15.4682	11.1439
MD17G1051700	transcription factor MYB34-like [Malus domestica];myb-related protein 330-like [Pyrus x bretschneideri];transcription factor MYB34 [Pyrus x bretschneideri] * myb domain protein 16 (ATMYB16, ATMIXTA, MYB16);myb domain protein 106 (MYB106, NOK, AtMYB106);myb domain protein 17 (AtMYB17, MYB17)	7.98236	8.25869	7.51177	3.51052	2.13287	2.7421	18.0409	17.5662	15.6395	4.84035	4.47987	3.78704	14.5411	17.0483	15.7874	7.3583	5.64241	3.18628
MD17G1086000	myb-related protein 308-like [Pyrus x bretschneideri, Malus domestica];protein ODORANT1-like [Pyrus x bretschneideri];myb-related protein 315 [Prunus mume] * MYB-like 102 (ATMYB102, ATM4, MYB102);myb domain protein 74 (AtMYB74, MYB74);myb domain protein 49 (MYB49, AtMYB49)	0.229383	0.0961309	0.377536	3.07766	2.43201	4.68282	0.259889	0.17526	0.12327	1.1272	1.91069	2.58739	0.0626785	0.101141	0	0.671923	0.261606	0.399542
MD17G1157800	protein PHR1-LIKE 1-like isoform X2 [Pyrus x bretschneideri, Malus domestica];protein PHR1-LIKE 1-like isoform X1 [Pyrus x bretschneideri, Malus domestica];protein PHR1-LIKE 1 isoform X2 [Malus domestica] * myb-like HTH transcriptional regulator family protein;phosphate starvation response 1 (PHR1, AtPHR1);Homeodomain-like superfamily protein (PHL1)	0.0670697	0	0.061327	0.509935	0.229388	0.49371	0.237468	0.128112	0.0901078	1.0141	1.39668	0.89214	0	0	0	0.465312	0.812724	0.38941

## Sheet: rCC Analysis
	Gene id	Correlation Coefficient with Caffeate Esters	Correlation Coefficient with Total Lupanes	Correlation Coefficient with Total Ursanes	Correlation Coefficient with Total Oleananes	ComAnnot
CLUSTER 2	MD16G1076100	0.988421	0.934792	-0.595074	-0.787807	uncharacterized protein LOC103402919 [Malus domestica];transcription factor MYB51 isoform X3 [Malus domestica];transcription factor MYB51 isoform X2 [Malus domestica]
	MD15G1204700	0.959556	0.86019	-0.547796	-0.748177	myb-like protein J [Pyrus x bretschneideri, Malus domestica];hypothetical protein PRUPE_ppa008425mg [Prunus persica];uncharacterized protein LOC103340749 [Prunus mume]
	MD10G1010900	0.959115	0.919685	-0.67034	-0.831792	transcription factor LAF1-like [Malus domestica];transcription factor MYB122-like [Pyrus x bretschneideri];transcription factor MYB44-like [Pyrus x bretschneideri]
	MD13G1013200	0.955095	0.849254	-0.622284	-0.802084	putative Myb family transcription factor At1g14600 [Malus domestica];LOW QUALITY PROTEIN: putative Myb family transcription factor At1g14600 [Pyrus x bretschneideri];putative Myb family transcription factor At1g14600 isoform X2 [Malus domestica]
	MD05G1011100	0.950026	0.897219	-0.660667	-0.825921	transcription factor MYB44-like [Pyrus x bretschneideri, Malus domestica];transcription factor LAF1-like [Malus domestica];transcription factor MYB122-like [Pyrus x bretschneideri]
	MD15G1302300	0.943458	0.896056	-0.443266	-0.652546	transcription factor RAX3-like [Pyrus x bretschneideri, Malus domestica];transcription factor RAX3 [Prunus mume];hypothetical protein PRUPE_ppa022431mg [Prunus persica]
	MD04G1092400	0.928028	0.894992	-0.686735	-0.835953	transcription factor RAX2 [Pyrus x bretschneideri, Malus domestica];transcription factor RAX2-like [Malus domestica];hypothetical protein PRUPE_ppa008732mg [Prunus persica]
	MD05G1239200	0.925492	0.893598	-0.789881	-0.90864	transcription repressor MYB6-like isoform X1 [Malus domestica];transcription repressor MYB6 isoform X1 [Malus domestica];transcription repressor MYB6-like [Pyrus x bretschneideri]
	MD02G1076300	0.917528	0.832422	-0.662962	-0.827013	myb-like protein J [Pyrus x bretschneideri, Malus domestica];hypothetical protein PRUPE_ppa008425mg [Prunus persica];uncharacterized protein LOC103340749 [Prunus mume]
	MD13G1026400	0.914853	0.792765	-0.732699	-0.869891	myb-related protein 308-like [Pyrus x bretschneideri, Malus domestica];transcription repressor MYB4-like [Prunus mume];hypothetical protein PRUPE_ppa010846mg [Prunus persica]
	MD10G1124100	0.91318	0.810697	-0.799808	-0.913602	myb-related protein 308-like [Pyrus x bretschneideri, Prunus mume, Malus domestica, Fragaria vesca subsp. vesca];hypothetical protein PRUPE_ppa010277mg [Prunus persica];MYB domain class transcription factor [Theobroma cacao]
	MD09G1183800	0.907703	0.836792	-0.526479	-0.718194	transcription factor WER-like [Pyrus x bretschneideri, Malus domestica];transcription factor MYB114-like [Pyrus x bretschneideri];hypothetical protein PRUPE_ppa024533mg [Prunus persica]
	MD16G1010100	0.897954	0.755651	-0.726828	-0.866952	putative Myb family transcription factor At1g14600 isoform X2 [Malus domestica];putative Myb family transcription factor At1g14600 isoform X1 [Malus domestica];LOW QUALITY PROTEIN: putative Myb family transcription factor At1g14600 [Pyrus x bretschneideri]
	MD10G1304600	0.89316	0.840194	-0.837506	-0.929915	LOW QUALITY PROTEIN: protein ODORANT1-like [Malus domestica];protein ODORANT1-like [Pyrus x bretschneideri];transcription factor RAX2 [Pyrus x bretschneideri]
	MD02G1191000	0.886995	0.737373	-0.666616	-0.815098	transcription factor RAX3-like [Pyrus x bretschneideri, Malus domestica];hypothetical protein PRUPE_ppa022431mg [Prunus persica];transcription factor RAX3 [Prunus mume]
	MD10G1217300	0.872944	0.897694	-0.618643	-0.768875	transcription repressor MYB6-like [Pyrus x bretschneideri];transcription repressor MYB6-like isoform X1 [Malus domestica];transcription repressor MYB6 isoform X1 [Malus domestica] * myb domain protein 67 (ATY53, ATMYB67, MYB67);myb domain protein 26 (MYB26);myb domain protein 61 (MYB61, ATMYB61)
	MD05G1243900	0.869714	0.807833	-0.660148	-0.802444	transcription factor MYB86-like [Pyrus x bretschneideri, Prunus mume, Malus domestica];hypothetical protein PRUPE_ppa026618mg [Prunus persica];hypothetical protein POPTR_0001s12240g [Populus trichocarpa] * myb domain protein 67 (ATY53, ATMYB67, MYB67);myb domain protein 55 (MYB55);myb domain protein 50 (AtMYB50, MYB50)
	MD01G1155100	0.863907	0.769192	-0.592376	-0.754428	transcriptional activator Myb-like [Malus domestica];transcription factor MYB44-like [Pyrus x bretschneideri];transcription factor MYB23-like [Malus domestica] * myb domain protein 73 (MYB73, ATMYB73);myb domain protein 77 (MYB77);myb domain protein r1 (ATMYBR1, ATMYB44, MYBR1, MYB44)
	MD05G1299300	0.82475	0.638673	-0.537372	-0.705085	uncharacterized protein LOC103434890 [Malus domestica];uncharacterized protein LOC103941921 [Pyrus x bretschneideri];uncharacterized protein LOC103419745 [Malus domestica] * myb-like HTH transcriptional regulator family protein;Homeodomain-like superfamily protein;Homeodomain-like superfamily protein (KAN4, ATS)
	MD05G1326500	0.796407	0.669247	-0.846224	-0.900823	protein ODORANT1-like [Malus domestica];transcription factor RAX2 [Pyrus x bretschneideri];LOW QUALITY PROTEIN: protein ODORANT1-like [Malus domestica] * MYB-like 102 (ATMYB102, ATM4, MYB102);myb domain protein 74 (AtMYB74, MYB74);myb domain protein 41 (AtMYB41, MYB41)
	MD14G1069500	0.780785	0.76919	-0.191792	-0.426494	uncharacterized protein LOC103415011 [Malus domestica];myb-like protein F, partial [Pyrus x bretschneideri];uncharacterized protein LOC103963095 [Pyrus x bretschneideri] * Remorin family protein
	MD11G1146200	0.741173	0.515465	-0.615752	-0.736859	transcription factor RAX2-like [Malus domestica];transcription factor RAX1-like [Pyrus x bretschneideri, Malus domestica];hypothetical protein PRUPE_ppa007823mg [Prunus persica] * myb domain protein 36 (MYB36, AtMYB36);Duplicated homeodomain-like superfamily protein (RAX2, MYB38, ATMYB38, BIT1);myb domain protein 84 (RAX3, MYB84, ATMYB84)
	MD13G1045700	0.713014	0.490722	-0.576027	-0.685092	uncharacterized protein LOC103929184 [Pyrus x bretschneideri];uncharacterized protein LOC103947165 [Pyrus x bretschneideri];uncharacterized protein LOC103402722 [Malus domestica] * myb-like transcription factor family protein;myb-like transcription factor family protein (HRS1);Homeodomain-like superfamily protein
	MD08G1076200	0.701962	0.495133	-0.72827	-0.806437	transcription factor RAX2-like [Malus domestica];snRNA-activating protein complex subunit 4-like [Pyrus x bretschneideri];transcription factor RAX1-like [Pyrus x bretschneideri] * myb domain protein 84 (RAX3, MYB84, ATMYB84);myb domain protein 68 (ATMYB68, MYB68);myb domain protein 36 (MYB36, AtMYB36)
	MD13G1148200	0.69575	0.51582	-0.509642	-0.635206	transcription factor MYB108-like [Malus domestica];transcription factor MYB108 [Pyrus x bretschneideri, Malus domestica];hypothetical protein PRUPE_ppa025672mg [Prunus persica] * myb domain protein 108 (MYB108, AtMYB108, BOS1);myb domain protein 78 (AtMYB78, MYB78);myb domain protein 78 (MYB78)
	MD10G1205400	0.695483	0.534596	-0.498598	-0.61162	myb-related protein Zm1-like [Malus domestica];myb-related protein 308-like [Pyrus x bretschneideri];myb-related protein Myb4-like [Malus domestica] * myb domain protein 63 (ATMYB63, MYB63);myb domain protein 58 (ATMYB58, MYB58);myb domain protein 72 (ATMYB72, MYB72)
	MD15G1323500	0.6938	0.478085	-0.651896	-0.748557	transcription factor MYB39-like [Pyrus x bretschneideri, Malus domestica];hypothetical protein PRUPE_ppa019923mg [Prunus persica];transcription factor MYB28 [Prunus mume] * myb domain protein 93 (AtMYB93, MYB93);myb domain protein 92 (MYB92, ATMYB92, ATMYB64);myb domain protein 9 (AtMYB9, MYB9)
	MD01G1031700	0.656855	0.43166	-0.654365	-0.739441	transcription factor MYB39-like [Pyrus x bretschneideri, Malus domestica];hypothetical protein PRUPE_ppa019923mg [Prunus persica];transcription factor MYB28 [Prunus mume] * myb domain protein 93 (AtMYB93, MYB93);myb domain protein 92 (MYB92, ATMYB92, ATMYB64);myb domain protein 9 (AtMYB9, MYB9)
	MD17G1157800	0.64928	0.474578	-0.722943	-0.791408	protein PHR1-LIKE 1-like isoform X2 [Pyrus x bretschneideri, Malus domestica];protein PHR1-LIKE 1-like isoform X1 [Pyrus x bretschneideri, Malus domestica];protein PHR1-LIKE 1 isoform X2 [Malus domestica] * myb-like HTH transcriptional regulator family protein;phosphate starvation response 1 (PHR1, AtPHR1);Homeodomain-like superfamily protein (PHL1)
	MD15G1063300	0.64292	0.442909	-0.832072	-0.852169	transcription factor RAX3-like [Malus domestica];transcription factor RAX1-like [Pyrus x bretschneideri];snRNA-activating protein complex subunit 4-like [Pyrus x bretschneideri] * myb domain protein 84 (RAX3, MYB84, ATMYB84);myb domain protein 68 (ATMYB68, MYB68);myb domain protein 36 (MYB36, AtMYB36)
	MD06G1235300	0.631882	0.408729	-0.61905	-0.701104	transcriptional activator Myb-like [Pyrus x bretschneideri, Malus domestica];transcriptional activator Myb [Pyrus x bretschneideri, Malus domestica];transcription factor WER [Prunus mume] * myb domain protein 52 (ATMYB52, BW52, MYB52);myb domain protein 54 (ATMYB54, MYB54);myb domain protein 105 (MYB105, LOF2, ATMYB105)
	MD15G1369700	0.627437	0.387422	-0.63534	-0.713374	protein ODORANT1-like [Malus domestica];transcription factor MYB39-like [Pyrus x bretschneideri];myb-related protein 315-like [Malus domestica] * myb domain protein 93 (AtMYB93, MYB93);myb domain protein 92 (MYB92, ATMYB92, ATMYB64);myb domain protein 9 (AtMYB9, MYB9)
	MD04G1080600	0.618988	0.477272	-0.86487	-0.867993	protein ODORANT1 [Malus domestica];LOW QUALITY PROTEIN: protein ODORANT1 [Pyrus x bretschneideri];protein ODORANT1-like [Pyrus x bretschneideri] * myb domain protein 85 (MYB85, AtMYB85);myb domain protein 42 (MYB42, AtMYB42);myb domain protein 20 (MYB20, AtMYB20)
	MD11G1114100	0.607625	0.429524	-0.795786	-0.835776	transcription factor MYB48-like isoform X2 [Pyrus x bretschneideri, Malus domestica];transcription factor MYB59-like isoform X1 [Pyrus x bretschneideri, Malus domestica];transcription factor MYB48 isoform X2 [Malus domestica] * myb domain protein 48 (MYB48);myb domain protein 48 (ATMYB48-2);myb domain protein 48 (ATMYB48, ATMYB48-3, MYB48)
	MD10G1225800	0.537282	0.430649	-0.7985	-0.792463	transcription factor MYB86-like [Pyrus x bretschneideri, Prunus mume, Malus domestica];hypothetical protein PRUPE_ppa026618mg [Prunus persica];hypothetical protein POPTR_0001s12240g [Populus trichocarpa] * myb domain protein 67 (ATY53, ATMYB67, MYB67);myb domain protein 50 (AtMYB50, MYB50);myb domain protein 86 (ATMYB86, MYB86)
	MD12G1110500	0.527927	0.334021	-0.842173	-0.817554	transcription factor RAX2-like [Malus domestica];transcription factor RAX2 [Pyrus x bretschneideri, Malus domestica];hypothetical protein PRUPE_ppa008732mg [Prunus persica] * myb domain protein 36 (MYB36, AtMYB36);myb domain protein 68 (ATMYB68, MYB68);myb domain protein 84 (RAX3, MYB84, ATMYB84)
	MD08G1183100	0.515729	0.294277	-0.748642	-0.758883	myb-related protein 315-like [Malus domestica];transcription factor MYB39-like [Pyrus x bretschneideri];protein ODORANT1-like [Malus domestica] * myb domain protein 93 (AtMYB93, MYB93);myb domain protein 92 (MYB92, ATMYB92, ATMYB64);myb domain protein 53 (AtMYB53, MYB53)
	MD14G1242300	0.504541	0.284428	-0.737971	-0.744197	transcriptional activator Myb [Pyrus x bretschneideri, Malus domestica];transcriptional activator Myb-like [Pyrus x bretschneideri, Malus domestica];transcription factor WER [Prunus mume] * myb domain protein 52 (ATMYB52, BW52, MYB52);myb domain protein 54 (ATMYB54, MYB54);myb domain protein 105 (MYB105, LOF2, ATMYB105)
	MD07G1140400	0.498392	0.35559	-0.771734	-0.753187	myb-related protein Hv1 [Malus domestica];myb-related protein Myb4-like [Malus domestica];transcription factor MYB51-like [Malus domestica] * myb domain protein 17 (AtMYB17, MYB17);myb domain protein 16 (ATMYB16, ATMIXTA, MYB16);myb domain protein 106 (MYB106, NOK, AtMYB106)
	MD05G1120600	0.483942	0.333891	-0.319119	-0.417397	myb-related protein 308-like [Pyrus x bretschneideri, Prunus mume, Malus domestica, Fragaria vesca subsp. vesca];hypothetical protein PRUPE_ppa010277mg [Prunus persica];MYB domain class transcription factor [Theobroma cacao] * myb domain protein 4 (ATMYB4, MYB4);myb domain protein 7 (MYB7, ATMYB7, ATY49);myb domain protein 32 (AtMYB32, MYB32)
	MD01G1144700	0.451619	0.296561	-0.0786784	-0.252072	transcription factor MYB86-like [Pyrus x bretschneideri, Malus domestica];myb-related protein 306-like [Pyrus x bretschneideri, Malus domestica];transcription factor RAX2-like [Prunus mume] * myb domain protein 109 (MYB109, AtMYB109);myb domain protein 1 (AtMYB1, MYB1);myb domain protein 25 (MYB25, AtMYB25)
	MD06G1037300	0.425197	0.172352	-0.665731	-0.665036	transcription factor MYB39-like [Pyrus x bretschneideri, Malus domestica];transcription factor MYB39 [Prunus mume];hypothetical protein PRUPE_ppa019280mg [Prunus persica] * myb domain protein 9 (AtMYB9, MYB9);myb domain protein 39 (MYB39);myb domain protein 93 (AtMYB93, MYB93)
	MD07G1153200	0.404035	0.255315	-0.793537	-0.725798	myb-related protein 308-like [Pyrus x bretschneideri, Prunus mume, Malus domestica];hypothetical protein PRUPE_ppa009439mg [Prunus persica];transcription factor MYB12-like [Fragaria vesca subsp. vesca] * myb domain protein 4 (ATMYB4, MYB4);myb domain protein 7 (MYB7, ATMYB7, ATY49);myb domain protein 3 (ATMYB3, MYB3)
	MD09G1098600	0.353059	0.290678	0.202362	0.00951229	myb-related protein Myb4-like [Pyrus x bretschneideri, Prunus mume, Malus domestica];hypothetical protein PRUPE_ppa026553mg [Prunus persica];Myb-related protein Myb4 [Morus notabilis] * myb domain protein 15 (MYB15, ATY19, ATMYB15);myb domain protein 14 (ATMYB14, MYB14AT, MYB14);myb domain protein 41 (AtMYB41, MYB41)
	MD00G1169600	0.351176	0.205852	-0.837107	-0.745757	transcription factor MYB1R1-like [Pyrus x bretschneideri, Malus domestica];transcription factor MYB1R1 [Pyrus x bretschneideri];transcription factor MYB1R1 isoform X1 [Prunus mume] * myb-like transcription factor family protein;Homeodomain-like superfamily protein;Duplicated homeodomain-like superfamily protein
	MD08G1070700	0.321413	0.309823	-0.865974	-0.727803	uncharacterized protein LOC103440900 [Malus domestica];myb-related protein 308-like [Pyrus x bretschneideri];transcription repressor MYB6-like [Pyrus x bretschneideri] * Duplicated homeodomain-like superfamily protein (TT2, ATMYB123, MYB123, ATTT2);myb domain protein 7 (MYB7, ATMYB7, ATY49);myb domain protein 3 (ATMYB3, MYB3)
	MD06G1217200	0.275973	0.343995	0.442725	0.22176	transcription factor WER-like isoform X1 [Malus domestica];transcription factor WER-like isoform X2 [Malus domestica];transcription factor WER-like [Pyrus x bretschneideri] * myb domain protein 66 (WER, ATMYB66, WER1, MYB66);myb domain protein 23 (MYB23, ATMYB23, ATMYBRTF);myb domain protein 0 (GL1, ATMYB0, ATGL1, MYB0)
	MD05G1224100	0.238843	0.0579732	-0.721083	-0.624965	myb-related protein Myb4-like [Pyrus x bretschneideri, Malus domestica];myb-related protein 308-like [Pyrus x bretschneideri];myb-related protein Zm1-like [Malus domestica] * myb domain protein 58 (ATMYB58, MYB58);myb domain protein 63 (ATMYB63, MYB63);myb domain protein 72 (ATMYB72, MYB72)
	MD12G1012700	0.236683	0.174205	-0.7488	-0.621898	transcription factor MYB122 [Malus domestica];myb-related protein 330-like [Pyrus x bretschneideri];myb-like protein Q [Malus domestica] * myb domain protein 105 (MYB105, LOF2, ATMYB105);myb domain protein 117 (MYB117, AtMYB117, LOF1);myb domain protein 56 (AtMYB56, MYB56)
	MD14G1234500	0.208971	0.228076	-0.71454	-0.566287	myb-related protein Zm38-like [Pyrus x bretschneideri, Malus domestica];transcription repressor MYB6-like [Malus domestica];myb-related protein 308-like [Pyrus x bretschneideri] * myb domain protein 6 (AtMYB6, MYB6);myb domain protein 3 (ATMYB3, MYB3);myb domain protein 4 (ATMYB4, MYB4)
	MD00G1032600	0.190586	0.0660728	-0.598519	-0.499289	transcription factor RAX1-like [Pyrus x bretschneideri, Malus domestica];transcription factor RAX2-like [Malus domestica];hypothetical protein PRUPE_ppa007823mg [Prunus persica] * myb domain protein 36 (MYB36, AtMYB36);Duplicated homeodomain-like superfamily protein (RAX2, MYB38, ATMYB38, BIT1);myb domain protein 84 (RAX3, MYB84, ATMYB84)
	MD13G1075000	0.175708	0.167964	-0.719176	-0.592015	transcription factor MYB51 isoform X1 [Malus domestica];transcription factor MYB51 [Malus domestica];transcription factor MYB51 isoform X2 [Malus domestica] * myb domain protein 88 (MYB88);Duplicated homeodomain-like superfamily protein (FLP, MYB124);Duplicated homeodomain-like superfamily protein (FLP, AtMYB124, MYB124)
	MD01G1200200	0.147297	0.00358631	-0.670191	-0.570137	transcription factor LAF1-like [Pyrus x bretschneideri, Malus domestica];transcription factor LAF1 [Pyrus x bretschneideri, Malus domestica];hypothetical protein PRUPE_ppa019729mg [Prunus persica] * myb domain protein 19 (AtMYB19, MYB19);myb domain protein 18 (AtMYB18, MYB18);myb domain protein 45 (AtMYB45, MYB45)
	MD14G1234600	0.145872	0.0789506	-0.662697	-0.5153	myb-related protein 308-like [Pyrus x bretschneideri, Prunus mume, Malus domestica, Fragaria vesca subsp. vesca];hypothetical protein PRUPE_ppa011954mg [Prunus persica];transcription repressor MYB6-like [Nelumbo nucifera] * myb domain protein 4 (ATMYB4, MYB4);myb domain protein 6 (AtMYB6, MYB6);myb domain protein 7 (MYB7, ATMYB7, ATY49)
	MD16G1268900	0.118005	-0.0179649	-0.672604	-0.541516	dnaJ homolog subfamily C member 2-like [Pyrus x bretschneideri, Malus domestica];dnaJ homolog subfamily C member 2 [Prunus mume];hypothetical protein PRUPE_ppa008663mg [Prunus persica] * Duplicated homeodomain-like superfamily protein;DnaJ domain ;Myb-like DNA-binding domain
	MD06G1167200	0.114919	0.0404464	-0.471236	-0.400523	transcription factor MYB86-like [Pyrus x bretschneideri, Prunus mume, Malus domestica];hypothetical protein PRUPE_ppa018561mg [Prunus persica];Myb domain protein 86 [Theobroma cacao] * myb domain protein 86 (ATMYB86, MYB86);myb domain protein 55 (MYB55);myb domain protein 55 (MYB55, AtMYB55)
	MD15G1088000	0.0423912	0.0894615	-0.480633	-0.316916	transcription factor MYB44-like [Malus domestica];transcriptional activator Myb-like [Pyrus x bretschneideri, Malus domestica];hypothetical protein PRUPE_ppa010735mg [Prunus persica] * myb domain protein 73 (MYB73, ATMYB73);myb domain protein 77 (MYB77);myb domain protein r1 (ATMYBR1, ATMYB44, MYBR1, MYB44)
	MD08G1117600	0.0410027	-0.0701097	-0.728591	-0.552121	myb-related protein 3R-1 [Malus domestica];myb-related protein 3R-1-like isoform X1 [Pyrus x bretschneideri, Malus domestica];myb-related protein 3R-1-like isoform X2 [Malus domestica] * Homeodomain-like protein (PC-MYB1, MYB3R-1, ATMYB3R-1, ATMYB3R1);myb domain protein 3r-4 (MYB3R-4, AtMYB3R4);Homeodomain-like protein (PC-MYB1, MYB3R-1, ATMYB3R-1, ATMYB3R1, MYB3R1)
	MD09G1018500	0.0268488	-0.130075	-0.678735	-0.521959	neurofilament heavy polypeptide-like [Pyrus x bretschneideri, Malus domestica];myb-like protein V [Pyrus x bretschneideri];neurofilament heavy polypeptide [Pyrus x bretschneideri] * unknown protein; FUNCTIONS IN: molecular_function unknown; INVOLVED IN: biological_process unknown; LOCATED IN: plasma membrane; EXPRESSED IN: 24 plant structures; EXPRESSED DURING: 15 growth stages; BEST Arabidopsis …
	MD13G1158000	0.0104603	0.104302	0.64411	0.476881	myb-related protein P-like [Pyrus x bretschneideri];uncharacterized protein LOC103417422 [Malus domestica];uncharacterized protein LOC103403724 [Malus domestica] * myb domain protein 111 (MYB111, ATMYB111, PFG3);myb domain protein 12 (MYB12, ATMYB12, PFG1);myb domain protein 11 (ATMYB11, PFG2, MYB11)
	MD02G1087700	0.00585985	-0.0830149	-0.602614	-0.431763	transcription repressor MYB5-like [Pyrus x bretschneideri];myb-related protein 308-like [Pyrus x bretschneideri];transcription repressor MYB6-like [Prunus mume] * Duplicated homeodomain-like superfamily protein (TT2, ATMYB123, MYB123, ATTT2);myb domain protein 111 (MYB111, ATMYB111, PFG3);myb domain protein 12 (MYB12, ATMYB12, PFG1)
	MD17G1086000	-0.0150399	-0.126462	-0.589151	-0.434121	myb-related protein 308-like [Pyrus x bretschneideri, Malus domestica];protein ODORANT1-like [Pyrus x bretschneideri];myb-related protein 315 [Prunus mume] * MYB-like 102 (ATMYB102, ATM4, MYB102);myb domain protein 74 (AtMYB74, MYB74);myb domain protein 49 (MYB49, AtMYB49)
	MD05G1089600	-0.0611605	0.0173145	0.219283	0.198445	transcription factor MYB44-like [Prunus mume, Malus domestica, Fragaria vesca subsp. vesca];hypothetical protein PRUPE_ppa023154mg [Prunus persica];Transcription factor [Morus notabilis] * myb domain protein r1 (ATMYBR1, ATMYB44, MYBR1, MYB44);myb domain protein 73 (MYB73, ATMYB73);myb domain protein 70 (AtMYB70, MYB70)
	MD00G1065700	-0.0832917	-0.171584	-0.567651	-0.397305	myb-related protein 308-like [Pyrus x bretschneideri, Malus domestica];protein ODORANT1-like [Pyrus x bretschneideri];myb-related protein 315 [Prunus mume] * MYB-like 102 (ATMYB102, ATM4, MYB102);myb domain protein 41 (AtMYB41, MYB41);myb domain protein 74 (AtMYB74, MYB74)
	MD08G1220500	-0.100475	-0.257233	-0.541664	-0.372268	LOW QUALITY PROTEIN: transcription repressor MYB6-like [Malus domestica];transcription repressor MYB6-like [Pyrus x bretschneideri];hypothetical protein PRUPE_ppa008906mg [Prunus persica] * myb domain protein 6 (AtMYB6, MYB6);myb domain protein 4 (ATMYB4, MYB4);myb domain protein 3 (ATMYB3, MYB3)
	MD00G1104700	-0.158836	-0.164675	-0.41632	-0.243961	protein ODORANT1-like [Pyrus x bretschneideri, Prunus mume, Malus domestica, Fragaria vesca subsp. vesca];hypothetical protein PRUPE_ppa011549mg [Prunus persica];hypothetical protein POPTR_0015s14600g [Populus trichocarpa] * myb domain protein 42 (MYB42, AtMYB42);myb domain protein 85 (MYB85, AtMYB85);myb domain protein 20 (MYB20, AtMYB20)
	MD16G1083300	-0.17602	-0.0901587	-0.351263	-0.187041	transcription factor MYB1R1 [Pyrus x bretschneideri, Malus domestica];transcription factor MYB1R1-like [Malus domestica];hypothetical protein PRUPE_ppa008539mg [Prunus persica] * myb-like transcription factor family protein;Homeodomain-like superfamily protein;Duplicated homeodomain-like superfamily protein
	MD16G1218000	-0.187155	-0.166687	-0.400992	-0.190299	uncharacterized protein LOC103420593 [Malus domestica];myb-related protein Myb4-like [Pyrus x bretschneideri, Malus domestica];hypothetical protein PRUPE_ppa020190mg [Prunus persica] * myb domain protein 15 (MYB15, ATY19, ATMYB15);myb domain protein 14 (ATMYB14, MYB14AT, MYB14);myb domain protein 13 (ATMYB13, ATMYBLFGN, MYB13)
	MD01G1084400	-0.194632	-0.0766708	-0.255779	-0.0786961	myb-related protein 308-like [Pyrus x bretschneideri, Prunus mume, Malus domestica];hypothetical protein PRUPE_ppa009439mg [Prunus persica];transcription factor MYB12-like [Fragaria vesca subsp. vesca] * myb domain protein 3 (ATMYB3, MYB3);myb domain protein 7 (MYB7, ATMYB7, ATY49);myb domain protein 4 (ATMYB4, MYB4)
	MD15G1051400	-0.199039	-0.211806	-0.359085	-0.173669	transcription repressor MYB6-like [Pyrus x bretschneideri, Malus domestica];uncharacterized protein LOC103440900 [Malus domestica];myb-related protein 308-like [Pyrus x bretschneideri] * myb domain protein 7 (MYB7, ATMYB7, ATY49);myb domain protein 4 (ATMYB4, MYB4);myb domain protein 3 (ATMYB3, MYB3)
	MD14G1180900	-0.227279	-0.0777046	0.185715	0.24264	transcription factor WER-like [Pyrus x bretschneideri, Malus domestica];transcription factor WER-like isoform X2 [Malus domestica];transcription factor WER-like isoform X1 [Malus domestica] * myb domain protein 66 (WER, ATMYB66, WER1, MYB66);myb domain protein 23 (MYB23, ATMYB23, ATMYBRTF);myb domain protein 5 (ATMYB5, MYB5)
	MD15G1411200	-0.240877	-0.241474	-0.441956	-0.239514	transcription repressor MYB6-like [Pyrus x bretschneideri];LOW QUALITY PROTEIN: transcription repressor MYB6-like [Malus domestica];hypothetical protein PRUPE_ppa008906mg [Prunus persica] * myb domain protein 3 (ATMYB3, MYB3);myb domain protein 6 (AtMYB6, MYB6);myb domain protein 4 (ATMYB4, MYB4)
	MD09G1097700	-0.245243	-0.270879	-0.442321	-0.239021	protein ODORANT1-like [Pyrus x bretschneideri];myb-related protein 308-like [Pyrus x bretschneideri, Malus domestica];myb-related protein 315 [Prunus mume] * MYB-like 102 (ATMYB102, ATM4, MYB102);myb domain protein 74 (AtMYB74, MYB74);myb domain protein 41 (AtMYB41, MYB41)
	MD09G1051000	-0.247587	-0.0942347	0.688038	0.618372	myb-related protein 306 [Pyrus x bretschneideri, Prunus mume, Malus domestica];myb-related protein 306-like [Pyrus x bretschneideri, Malus domestica];hypothetical protein PRUPE_ppa008366mg [Prunus persica] * myb domain protein 30 (ATMYB30, MYB30);myb domain protein 94 (MYB94, ATMYBCP70, ATMYB94);myb domain protein 31 (ATY13, ATMYB31, MYB31)
	MD11G1316800	-0.28197	-0.291587	0.450073	0.430369	uncharacterized protein LOC103449226 [Malus domestica];uncharacterized protein LOC103931986 [Pyrus x bretschneideri];uncharacterized protein LOC103432638 [Malus domestica] * myb domain protein 12 (MYB12, ATMYB12, PFG1);myb domain protein 111 (MYB111, ATMYB111, PFG3);myb domain protein 11 (ATMYB11, PFG2, MYB11)
	MD08G1070800	-0.289155	-0.176763	-0.120907	0.032486	transcription repressor MYB6-like [Pyrus x bretschneideri, Malus domestica];transcription factor WER-like [Prunus mume];hypothetical protein PRUPE_ppa023812mg [Prunus persica] * myb domain protein 5 (ATMYB5, MYB5);myb domain protein 12 (MYB12, ATMYB12, PFG1);myb domain protein 15 (MYB15, ATY19, ATMYB15)
	MD14G1181000	-0.326642	-0.17635	0.260846	0.326725	transcription factor WER-like [Pyrus x bretschneideri, Prunus mume, Malus domestica];hypothetical protein PRUPE_ppa010908mg [Prunus persica];transcription factor WER [Vitis vinifera] * myb domain protein 66 (WER, ATMYB66, WER1, MYB66);myb domain protein 23 (MYB23, ATMYB23, ATMYBRTF);myb domain protein 0 (GL1, ATMYB0, ATGL1, MYB0)
	MD11G1215600	-0.345924	-0.337361	0.573817	0.520999	transcription factor MYB86-like [Malus domestica];transcription factor MYB76-like [Prunus mume];uncharacterized protein LOC101303499 [Fragaria vesca subsp. vesca] * myb domain protein 101 (MYB101, ATMYB101, ATM1);myb domain protein 97 (MYB97, AtMYB97);myb domain protein 120 (ATMYB120, MYB120)
Cluster 1	MD06G1192900	-0.349297	-0.249982	0.908845	0.790159	myb-related protein 306-like [Pyrus x bretschneideri, Malus domestica];LOW QUALITY PROTEIN: myb-related protein 306-like [Malus domestica];hypothetical protein PRUPE_ppa007562mg [Prunus persica]
	MD04G1060200	-0.356687	-0.344556	-0.381959	-0.12806	myb-related protein 308-like [Malus domestica];transcription repressor MYB5-like [Malus domestica];transcription factor WER-like [Malus domestica]
	MD02G1087900	-0.38397	-0.330364	-0.109801	0.0716737	LOW QUALITY PROTEIN: transcription factor TT2 [Pyrus x bretschneideri];transcription factor MYB12 isoform X2 [Malus domestica];transcription factor MYB12 isoform X1 [Malus domestica]
	MD05G1327500	-0.416367	-0.329936	0.0230975	0.176612	myb-related protein Myb4-like [Pyrus x bretschneideri, Prunus mume, Malus domestica];hypothetical protein PRUPE_ppa015081mg, partial [Prunus persica];myb-related protein Zm1-like [Fragaria vesca subsp. vesca]
	MD09G1271400	-0.42171	-0.389766	-0.318368	-0.0676571	protein ODORANT1-like [Pyrus x bretschneideri, Prunus mume, Malus domestica];hypothetical protein PRUPE_ppa009966mg [Prunus persica];Myb domain protein 20 [Theobroma cacao]
	MD06G1174200	-0.435596	-0.376312	0.768465	0.728756	transcription factor WER-like isoform X1 [Malus domestica];transcription factor WER-like isoform X2 [Malus domestica];transcription factor WER-like [Pyrus x bretschneideri]
Cluster 1	MD17G1051700	-0.456266	-0.397914	0.949051	0.85273	transcription factor MYB34-like [Malus domestica];myb-related protein 330-like [Pyrus x bretschneideri];transcription factor MYB34 [Pyrus x bretschneideri]
	MD14G1200100	-0.469238	-0.413999	0.88174	0.811467	myb-related protein 306-like [Pyrus x bretschneideri, Malus domestica];LOW QUALITY PROTEIN: myb-related protein 306-like [Malus domestica];hypothetical protein PRUPE_ppa007562mg [Prunus persica]
	MD09G1278600	-0.535846	-0.476409	0.526576	0.576697	transcription factor MYB75-like [Pyrus x bretschneideri, Malus domestica];transcription factor MYB90-like [Pyrus x bretschneideri];hypothetical protein PRUPE_ppa026640mg [Prunus persica]
Cluster 1	MD01G1054800	-0.539107	-0.49857	0.861058	0.820775	myb-related protein Myb4-like [Malus domestica];transcription factor MYB51-like [Malus domestica];transcription factor MYB28-like [Malus domestica]
	MD17G1050900	-0.651094	-0.569153	0.938582	0.925229	myb-related protein 306-like [Pyrus x bretschneideri, Malus domestica];myb-related protein 306 [Pyrus x bretschneideri, Prunus mume, Malus domestica];hypothetical protein PRUPE_ppa008366mg [Prunus persica]
	MD09G1054000	-0.664472	-0.587924	0.968438	0.948356	transcription factor MYB34-like [Malus domestica];transcription factor MYB34 [Pyrus x bretschneideri, Malus domestica];myb-related protein 330-like [Pyrus x bretschneideri]
	MD03G1297100	-0.679288	-0.592952	0.425961	0.572853	uncharacterized protein LOC103432638 [Malus domestica];uncharacterized protein LOC103967156 [Pyrus x bretschneideri];uncharacterized protein LOC103449226 [Malus domestica]
